# Supplementary material for: Tumour acidosis remodels the glycocalyx to control lipid scavenging and ferroptosis
Source: Nat Cell Biol. 2026 Feb 11;28(3):567–80. doi: 10.1038/s41556-026-01879-y (PMC12992114; doi:10.1038/s41556-026-01879-y)
Supplement: Supplementary file 3 — Quality control metrics and information for CUT & RUN analyses. [file 41556_2026_1879_MOESM3_ESM.xlsx]

## Sheet: Glossary
	Glossary
	Tab	Description
	Samples & Antibodies	List of samples and antibodies used for CUT&RUN
	Mapping & Peak Calling	Summary of read mapping, peak calling, and FRiP (Fraction of Reads in Peaks) score.
	Summary Pearson's Correlation	Pearson correlation coefficients for the indicated sample comparisons.
	Summary Consensus Peaks	Summary of the number of significant consensus peaks identified per condition.
	Browser visualization	Visualization of HIF1⍺ binding sites at some genes involved in proteoglycan and glycosaminoglycan pathways.

## Sheet: Samples & Antibodies
	Antibodies for CUT&RUN
	Target	Catalog Number	Lot No.	Company
	HIF1A	GTX127309	44714	GeneTex
	IgG (negative ctrl)	53180 (part of CUT&RUN assay kit)	24115219	Active Motif
	H3K4me3 (positive ctrl)	53180 (part of CUT&RUN assay kit)	24115219	Active Motif
	Cell lines used
	Sample Name	Description
	NA	Non acidic - control for AA
	AA	Acidic adapted
	CtrlSF	Control for DMOG- and TGFB-treated
	DMOG	DMOG-treated
	TGFB	TGFb-treated
	Replicates
	R1: Replicate 1
	R2: Replicate 2

## Sheet: Mapping & Peak Calling
CUT&RUN
Number of sequencing reads, mapped reads, called peaks and FRiP score
sampleName	sample name with R1 and R2 ending denoting replicate 1 and 2
total PE reads	Total sequencing read pairs obtained
% mapping (hg38)	Percentage of total aligned reads recorded by Bowtie2 to GRCh38.p14 genome (Gencode v47)
% mapping (dmel)	Percentage of total aligned reads recorded by Bowtie2 to dmel genome (Flybase: dmel_r6.62_FB2025_01)
Scaling factor	calculated as the ratio of aligned reads to Drosophila melanopgaster in sample vs reads aligned to Drosophila melanogaster in IgG control, to scale genome coverage for hg38 alignment for peak calling with SEACR
FRiP	Percentage of fraction of reads in Peaks assesed by Subread FeatureCounts
Called Peaks	Number of significantly called peaks using SEACR with on scaled bedGraphs parameters: norm 0.01 stringent
sampleName	total PE reads	% mapping (hg38)	% mapping (dmel)	Scaling factor	FrIP	CalledPeaks
AA_HIF1A_R1	34679573	81.42	3.73	0.211397	11.0826	57779
AA_HIF1A_R2	31649960	88.39	6.35	0.328446	11.8975	50337
NA_HIF1A_R1	21175964	83.86	7.65	0.264741	12.0962	42708
NA_HIF1A_R2	56525036	84.5471	15.4529	1	14.09	47917
NA_IgG	25421838	72.25	24.07	1
Ctrl_HIF1A_R1	21188863	64.79	10.69	1	11.7376	36487
Ctrl_HIF1A_R2	16860777	64.53	12.36	1	12.0141	26928
Ctrl_IgG	17889173	64.93	9.79	1
Ctrl_H3K4me3	50104386	73.221	26.779	1	19.12	42706
DMOG_HIF1A_R1	29124642	83.02	11.45	1	14.2885	39586
DMOG_HIF1A_R2	24134702	79.32	14.67	1	13.1435	30878

## Sheet: Summary Pearson's Correlation
Pearson's correlation analysis
Reads Per Genomic Content (RPGC)-normalized genome coverage files were scaled using a spike-in normalized scaling factor. Pearson correlation coefficients were calculated for NA vs. AA samples (Fig. 2 N–Q) and Ctrl vs. DMOG (Fig. S5 J–N) using deepTools v3.5.5 over normalized, scaled signal genomic coverage. The numbers in the boxes represent the correlation coefficients between the samples in th…

## Sheet: Summary Consensus Peaks
Consensus Peak analysis
sampleName	Name of the sample, with "_R1" and "_R2" indicating replicate 1 and replicate 2, respectively.
consensus Peaks	Peaks called by SEACR (FDR 0.01) that are present in both replicates. Peaks were identified independently in each replicate using SEACR at FDR 0.01, and overlapping peaks between replicates were determined using the findOverlapOfPeaks function from the R package ChIPpeakAnno (Bioconductor v3.20).
sampleName	consensus Peaks
AA_HIF1A_R1	24116
AA_HIF1A_R2
NA_HIF1A_R1	11076
NA_HIF1A_R2
Ctrl_HIF1A_R1	8364
Ctrl_HIF1A_R2
DMOG_HIF1A_R1	20683
DMOG_HIF1A_R2

## Sheet: Browser visualization
Browser view
A,B and C	Visualization of HIF1⍺ binding sites at the GPC5, SULF2, and VCAN loci under NA and AA conditions.
D,E, and F	Visualization of HIF1⍺ binding sites at the DSE, DSEL, and EXT1 loci under Ctrl and DMOG conditions.
