# Supplementary material for: Tumour acidosis remodels the glycocalyx to control lipid scavenging and ferroptosis
Source: Nat Cell Biol. 2026 Feb 11;28(3):567–80. doi: 10.1038/s41556-026-01879-y (PMC12992114; doi:10.1038/s41556-026-01879-y)
Supplement: Supplementary file 4 — Source data for each presented plot. [file 41556_2026_1879_MOESM4_ESM.xlsx]

## Sheet: Fig. 2c
GBM sections
CS high area/cell
Fold of LD- area
GBM #	Area LD- #	LD-	Area LD+ #	LD+
1	1	0.498117	1	4.99652
	2	0.619775	2	2.66403
	3	0.492463	3	2.5624
	4	1.15429	4	3.47007
	5	0.591769	5	2.61755
	6	0.311623	6	1.78718
	7	1.10634	7	2.30781
	8	0.790595	8	3.61727
	9	1.47042	9	2.23317
	10	2.96461	10	3.64477
2	1	0.184039	1	6.53693
	2	2.35453	2	7.41682
	3	0.259512	3	0.350557
	4	2.03525	4	1.87681
	5	0.274079	5	3.28464
	6	0.800328	6	2.61764
	7	1.93405	7	1.34445
	8	0.761709	8	1.8056
	9	0.184087	9	7.59564
	10	1.21242	10	3.8496
3	1	0.485879	1	1.90905
	2	0.83477	2	7.40738
	3	2.17616	3	9.37928
	4	1.55766	4	7.5443
	5	0.411152	5	4.60381
	6	0.534385	6	2.27518
4	1	1.16808	1	1.45869
	2	0.460881	2	0.937973
	3	0.741436	3	4.36161
	4	1.28146	4	1.00456
	5	1.27635	5	0.98428
	6	1.07179	6	2.25077

## Sheet: Fig. 2f
U87MG 2D, NA and AA
LD area/cell
Fold of NA
Experiment #	Area #	NA	AA
1	1	1.26067	18.527
	2	1.43371	21.6787
	3	0.305618	7.92659
2	1	0.034828	102.171
	2	0.677754	25.1898
	3	2.28742	34.4202
3	1	0.071119	11.6186
	2	0.343059	30.4958
	3	0.502003	3.95316
	4	0.150627	57.2267
	5	0.086034	135.537
	6	0	21.6859
	7	0.321313	196.98
	8	6.52585	15.1966

## Sheet: Fig. 2g 
U87MG 2D, NA and AA
CS surface stain MFI
Fold of NA
Experiment #	Replicate #	NA	AA
1	1	0.98	11.8918
	2	1.02	10.736
2	1	1.04642	28.0599
	2	0.92564	26.3281
	3	1.02794	27.4854
3	1	1	13.07
	2	0.91	14.27
	3	1.09	14.47
4	1	1.02965	9.59462
	2	1.07864	9.56806
	3	0.891706	8.14085
5	1	0.97	4.38
	2	1.02	4.84
	3	1.01	4.93
6	1	1	7.58
	2	1.09	7.57
	3	0.84	6.23
	4	1.07	7.01
7	1	0.968871	11.77
	2	0.935155	10.95
	3	1.09597	11.34

## Sheet: Fig. 2h
U87MG 2D, NA and AA
CS surface stain MFI
Fold of AA siCtrl
Experiment #	Replicate #	NA siCtrl	AA siCtrl	AA siRNA #1	AA siRNA #2
1	1	0.0501425	0.913902	0.559743	0.739838
	2	0.0756751	1.11517	0.904705	0.865969
	3	0.0653138	0.970928	0.771532	0.752645
2	1	0.126524	0.94	0.47	0.44
	2	0.104613	1.09	0.48	0.52
	3	0.0963465	0.97	0.49	0.51
3	1	0.1	0.915495	0.482621
	2	0.11	1.05519	0.554769
	3	0.13	1.02932	0.57115
4	1	0.188195	0.924238	0.596533
	2	0.232386	0.995684	0.684793
	3	0.222875	1.08008	0.743538
