# Supplementary material for: Tumour acidosis remodels the glycocalyx to control lipid scavenging and ferroptosis
Source: Nat Cell Biol. 2026 Feb 11;28(3):567–80. doi: 10.1038/s41556-026-01879-y (PMC12992114; doi:10.1038/s41556-026-01879-y)
Supplement: Supplementary file 5 — Source data for each presented plot. [file 41556_2026_1879_MOESM5_ESM.xlsx]

## Sheet: Fig. 3d
U87MG 2D, pH 7.4
CS surface stain MFI
Fold of Ctrl
Experiment #	Replicate #	Ctrl	TGF-β1 4 ng/mL
1	1	0.80414	2.77169
	2	1.04163	3.24655
	3	1.15423	3.37621
2	1	0.994909	3.60729
	2	1.0608	3.8152
	3	0.944288	3.6252
3	1	0.91	3.8
	2	1	4.25
	3	1.09	3.58

## Sheet: Fig. 3i
U87MG 2D, pH 7.4					U3054MG 2D, pH 7.4
CS surface stain MFI					CS surface stain MFI
Fold of Ctrl					Fold of Ctrl
Experiment #	Replicate #	Ctrl	DMOG 0.5 mM		Experiment #	Replicate #	Ctrl	DMOG 1 mM
1	1	1.09	6.98		1	1	0.855927	1.18707
	2	1.04	6.3			2	1.0189	1.23903
	3	0.87	7.33			3	1.12517	1.24271
2	1	0.927038	3.51587		2	1	0.980307	1.78098
	2	0.916267	3.53357			2	1.03164	1.77137
	3	1.1567	3.25046			3	0.988053	1.72825
3	1	0.988035	6.01836		3	1	1.07542	1.88112
	2	1.05571	5.76794			2	1.02692	2.20994
	3	0.956252	4.96211			3	0.897657	2.18698

## Sheet: Fig. 3j
matched_category	number genes (n)	group
Basemente membrane	9	HIF1A_NA unique
CSPGs	1	HIF1A_NA unique
Collagen	42	HIF1A_NA unique
ECM	62	HIF1A_NA unique
PGs + GAGs	14	HIF1A_NA unique
Basemente membrane	26	HIF1A_AA unique
CSPGs	17	HIF1A_AA unique
Collagen	107	HIF1A_AA unique
ECM	198	HIF1A_AA unique
PGs + GAGs	62	HIF1A_AA unique
Basemente membrane	10	HIF1A_common
CSPGs	1	HIF1A_common
Collagen	36	HIF1A_common
ECM	70	HIF1A_common
PGs + GAGs	18	HIF1A_common
Glossary
Number of genes containing HIF-1a peaks at promoter regions (<5kb TSS) in the indicated peak subsets (NA-unique, AA-unique, common)
Genes are annotated to a "matched_category" based on Gene Ontology terms: Basement membrane, CSPGs, Collagen, ECM, PGs + GAGs
number genes (n)	number of genes in the corresponding category
group	HIF1A_NA unique	HIF1A "NA-unique" peaks
	HIF1A_AA unique	HIF1A "AA-unique" peaks
	HIF1A_common	HIF1A "NA-AA common" peaks

## Sheet: Fig. 3k
	Number of HIF-1α binding sites within 5kb, 10kb or 100kb from TSS
GENE SYMBOL	NA_5kb	NA_10kb	NA_100kb	AA_5kb	AA_10kb	AA_100kb
CD44	1	1	3	6	7	7
CHST11	0	0	0	1	2	2
CHSY1	1	1	1	2	3	5
DSE	0	0	0	3	6	7
VCAN	0	0	0	1	1	1
B3GAT3	0	0	0	1	1	1
CHST12	0	0	0	1	1	1
CSGALNACT1	0	0	0	3	5	7
Glossary
Number of HIF-1α binding sites in the proximity of genes of interest (< 5kb, < 10kb and < 100kb from TSS)
HIF-1α binding sites from the NA (non-acidic) and AA (acidic adapted) datasets
