# Supplementary material for: Tumour acidosis remodels the glycocalyx to control lipid scavenging and ferroptosis
Source: Nat Cell Biol. 2026 Feb 11;28(3):567–80. doi: 10.1038/s41556-026-01879-y (PMC12992114; doi:10.1038/s41556-026-01879-y)
Supplement: Supplementary file 7 — Source data for each presented plot. [file 41556_2026_1879_MOESM7_ESM.xlsx]

## Sheet: Fig. 4a 
U87MG 2D, pH 6.4 LDL
LD area/cell
Fold of Ctrl
Area #	Ctrl	DGAT1i 10 µM
1	2.10035	0.204201
2	0.530922	0.225593
3	0.84014	0.225593
4	0.548425	0.443407
5	0.980163	0.239207

## Sheet: Fig. 4b
U87MG 2D, pH 6.4 LDL
CS surface stain MFI
Fold of Ctrl
Replicate #	Ctrl	DGAT1i 10 µM
1	0.747832	2.26803
2	0.96043	2.1309
3	1.29174	1.64116

## Sheet: Fig. 4d
U87MG, 3D				U87MG, 3D
LD area/cell				CS area/cell
Fold of Ctrl				Fold of Ctrl
Spheroids #	Ctrl	DGAT1i 40 µM		Spheroids #	Ctrl	DGAT1i 40 µM
1	0.800058	0.188025		1	1.6222	2.65396
2	1.02758	0.138326		2	1.34154	2.331
3	0.37579	0.135698		3	0.250043	1.45895
4	1.57332	0.281106		4	1.29786	1.77361
5	0.801598	0.340243		5	0.593668	2.73204
6	1.42166	0.491777		6	1.68759	4.41791
				7	1.73415	1.06784
				8	1.05351	2.0372
				9	0.153829	2.24337
				10	1.52334	0.773866
				11	0.542133	1.211
				12	0.200129	0.84631

## Sheet: Fig. 4e
U87MG 2D, NA and AA					U87MG 2D, NA and AA
PKH-EV [15 µg/mL] binding MFI					DiL-LDL [15 µg/mL] binding MFI
Fold of NA					Fold of NA
Experiment #	Replicate #	NA	AA		Experiment #	Replicate #	NA	AA
1	1	0.679473	0.339924		1	1	0.782698	0.755017
	2	1.59424	0.424447			2	0.911896	0.70295
	3	0.726286	0.211151			3	1.05221	0.855637
2	1	1.12734	0.408173		2	1	0.932277	0.395242
	2	0.926527	0.576875			2	1.17376	0.748336
	3	0.946132	0.430941			3	1.14716	0.789528
3	1	1.03	0.31
	2	1.04	0.35
	3	0.93	0.32

## Sheet: Fig. 4f
U87MG 2D, NA and AA
PKH-EV uptake [5-50 µg/mL]
MFI
		NA			AA
Experiment #	Replicate #	5 µg/mL	15 µg/mL	50 µg/mL	5 µg/mL	15 µg/mL	50 µg/mL
1	1	6612.35	15404.1	43735.7	1720.42	6568.08	20219.9
	2	4140.85	15123.5	44989.8	2087.42	5290.21	25200
	3	5478.53	14386.8	47171.2	1717.35	6318.78	25237
2	1	13132.8	25948.1		5959.45	7334.95
	2	11428.6	23629		6881.69	8810.63
	3	11877.2	24406.3		7554.27	8330.42
3	1	7767.76	22352.6		4158.42	12099.8
	2	6296.61	25316.3		3963.17	15224.6
	3	7788.51	24331.2		3264.96	13494.1

## Sheet: Fig. 4g
U87MG 2D, NA and AA
DiL-LDL uptake [5-50 µg/mL]
MFI
		NA			AA
Experiment #	Replicate #	5 µg/mL	15 µg/mL	50 µg/mL	5 µg/mL	15 µg/mL	50 µg/mL
1	1	16157.4	32956.9	48259.8	7564.14	17782.4	35809.1
	2	10426	30513.9	51623	8153.34	18134.4	34663.3
	3	18563.7	30750.9	55849.3	9059.02	22208.8	34631.1
2	1	27157.7	44372.2		15956.4	30029.7
	2	26759.5	43762.7		15978.2	32074.4
	3	25970.4	39818.3		16009.9	32229.2
3	1	22983.1	45685.8		14683.7	19246.2
	2	23219.8	42293.4		15215.7	18755.3
	3	23032.4	43351.5		15467.4	18670.5

## Sheet: Fig. 4h
U87MG 2D, NA and AA
DiL-HDL uptake [5-50 µg/mL]
MFI
		NA			AA
Experiment #	Replicate #	5 µg/mL	15 µg/mL	50 µg/mL	5 µg/mL	15 µg/mL	50 µg/mL
1	1	549.39	1450.68	3922.33	282.124	778.199	1784.45
	2	545.095	1447.4	3690.82	272.834	736.564	1802.84
	3	459.69	1457.46	3687.65	286.095	703.446	1570.64
2	1	674.338	1772.67	4588.76	312.992	873.493	2236.35
	2	677.594	1753.11	4531.02	296.415	844.427	2030.66
	3	550.429	1695.62	4618.89	635.934	825.077	1965.83

## Sheet: Fig. 4j
U87MG 2D, pH 7.4
DiL-LDL [15 µg/mL] uptake MFI
Fold of Ctrl
Experiment #	Replicate #	Ctrl	TGF-β1 4 ng/mL
1	1	0.885763	0.654737
	2	1.00472	0.684378
	3	1.10951	0.784653
2	1	1.02097	0.76091
	2	1.01469	0.721055
	3	0.96434	0.775223

## Sheet: Fig. 4k
U87MG 2D, pH 7.4
PKH-EV [15 µg/mL] uptake MFI
Fold of Ctrl
Experiment #	Replicate #	Ctrl	DMOG 0.5 mM
1	1	0.910809	0.474505
	2	0.959112	0.465976
	3	1.13008	0.44632
2	1	1.15336	0.132539
	2	1.00618	0.235742
	3	0.84045	0.314726
