# Supplementary material for: Tumour acidosis remodels the glycocalyx to control lipid scavenging and ferroptosis
Source: Nat Cell Biol. 2026 Feb 11;28(3):567–80. doi: 10.1038/s41556-026-01879-y (PMC12992114; doi:10.1038/s41556-026-01879-y)
Supplement: Supplementary file 8 — Source data for each presented plot. [file 41556_2026_1879_MOESM8_ESM.xlsx]

## Sheet: Fig. 5a
U87MG 2D, NA and AA							U87MG 2D, NA and AA
PKH-EV [60 µg/mL] binding MFI							PKH-EV [15 µg/mL] uptake MFI
Fold of NA Ctrl							Fold of NA Ctrl
		NA		AA					NA		AA
Experiment #	Replicate #	Ctrl	Chlorate 25 mM	Ctrl	Chlorate 25 mM		Experiment #	Replicate #	Ctrl	Chlorate 25 mM	Ctrl	Chlorate 25 mM
1	1	0.755579	0.544421	0.448951	0.355559		1	1	1.13	0.39	0.69	0.48
	2	1.12431	0.516646	0.475699	0.516662			2	1.07	0.68	0.48	0.62
	3	1.12011	0.681921	0.465566	0.336671			3	0.8	0.34	0.35	0.59
2	1	1.0045	0.207323	1.00831	1.20312		2	1	0.932539	0.746072	0.864204	0.625969
	2	0.895787	0.256155	0.883635	0.984935			2	1.02436	0.727709	0.798146	0.756634
	3	1.09971	0.252472	0.994333	0.901911			3	1.0431	0.707953	0.739629	0.7839
							3	1	1.04179	0.200883	0.382655	0.299126
								2	0.996925	0.215964	0.427082	0.318574
								3	0.961288	0.24096	0.376288	0.269783

## Sheet: Fig. 5b
U87MG 2D, NA and AA						U87MG 2D, NA and AA						U87MG 2D, NA and AA
CS surface staining MFI						PKH-EV [15 µg/mL] binding MFI						PKH-EV [15 µg/mL] uptake MFI
Fold of NA Ctrl						Fold of NA Ctrl						Fold of NA Ctrl
		NA	AA					NA	AA					NA	AA
Experiment #	Replicate #	Ctrl	Ctrl	CS´ase		Experiment #	Replicate #	Ctrl	Ctrl	CS´ase		Experiment #	Replicate #	Ctrl	Ctrl	CS´ase
1	1	0.973703	9.51695	0.577075		1	1	1.02	0.269873	0.675499		1	1	0.947031	0.67066	0.649284
	2	0.97467	9.55695	0.635759			2	1.2	0.161272	0.828717			2	1.10506	0.673743	0.54651
	3	1.05163	10.3314	0.602732			3	0.78	0.282639	1.23105			3	0.947904	0.619062	0.545415
2	1	1.12073	3.33875	0.981758		2	1	1.01	0.601769	0.87239		2	1	0.978633	0.533134	0.507659
	2	0.901531	3.77615	0.769197			2	0.99	0.480558	0.657208			2	1.04754	0.548009	0.531891
	3	0.977739	3.19082	0.832699			3	1	0.559055	0.896493			3	0.973827	0.539683	0.528655
3	1	0.777894	3.60205	0.287842		3	1	1.08	0.750889	2.03862
	2	0.606386	3.99321	0.329929			2	1.07	0.621788	1.61251
	3	1.61572	3.29306	0.354785			3	0.85	0.478632	1.5999
Glossary
CS´ase = ChABC/AC1 lyases digestion

## Sheet: Fig. 5c
U87MG 2D, pH 6.4					U87MG 2D, pH 6.4					U87MG 2D, pH 6.4
CS surface staining MFI					PKH-EV [30 µg/mL] binding Median					PKH-EV [30 µg/mL] uptake MFI
Fold of Ctrl					Fold of Ctrl					Fold of Ctrl
Experiment #	Replicate #	Ctrl	ChABC		Experiment #	Replicate #	Ctrl	ChABC		Experiment #	Replicate #	Ctrl	ChABC
1	1	1.13185	0.209247		1	1	0.952312	5.24842		1	1	0.952217	1.50793
	2	0.923887	0.176729			2	0.989758	4.53691			2	1.01508	1.37147
	3	0.944262	0.168525			3	1.05793	6.26705			3	1.0327	1.51868
2	1	0.781454	0.174173		2	1	1.19817	6.14308		2	1	1.08204	1.22085
	2	0.994412	0.136991			2	1.05385	5.95421			2	0.980291	1.16342
	3	1.22413	0.137308			3	0.74798	5.99287			3	0.93767	1.04258
3	1	1.07	0.2
	2	0.97	0.21
	3	0.96	0.2
4	1	1.16	0.16
	2	0.92	0.16
	3	0.92	0.17
Glossary
ChABC = ChABC plasmid expression

## Sheet: Fig. 5e
U87MG 2D, AA
PKH-EV [20 µg/mL] uptake Median FI
Fold of siCtrl
Experiment #	Replicate #	siCtrl	siRNA #1	siRNA #2
1	1	1.06939	1.50452	1.73465
	2	0.942102	1.41695	1.78205
	3	0.988511	1.28992
2	1	0.918568	1.34199	2.14318
	2	1.03354	1.93236	1.90168
	3	0.942973	1.6656
	4	1.10492	1.39319

## Sheet: Fig. 5g
U87MG 2D, NA and AA						U87MG 2D, NA and AA
CS surface stain MFI						PKH-EV [15 µg/mL] uptake MFI
Fold of NA Ctrl						Fold of NA Ctrl
		NA	AA					NA	AA
Experiment #	Replicate #	Ctrl	Ctrl	CSi 2.5 mM		Experiment #	Replicate #	Ctrl	Ctrl	CSi 2.5 mM
1	1	1.10215	31.2902	14.8445		1	1	1.01679	0.381835	0.730074
	2	0.872672	29.8996	14.0351			2	0.986135	0.459913	0.774519
	3	1.02518	26.4684	16.3182			3	0.997079	0.472829	0.812656
2	1	1.10287	15.5017	9.17467		2	1	1.04853	0.847191	1.16429
	2	1.02693	17.3955	8.2465			2	0.928253	0.79189	1.24768
	3	0.870207	18.3327	7.33648			3	1.02322	0.839545	1.12039
						3	1	1.07797	0.567336	1.12492
							2	0.956994	0.606148	0.867633
							3	0.965035	0.567306	1.03711

## Sheet: Fig. 5i
U87MG 2D, NA and AA
SDC1 surface stain MFI
Fold of NA
Experiment #	Replicate #	NA	AA
1	1	0.997193	0.603733
	2	0.985505	0.647715
	3	1.0173	0.598227
2	1	1.06373	0.365258
	2	1.00125	0.347683
	3	0.935019	0.305107

## Sheet: Fig. 5j
U87MG 2D, NA and AA
SDC1 antibody uptake MFI
Fold of NA Ctrl
		NA	AA
Experiment #	Replicate #	Ctrl	Ctrl	CSi
1	1	0.982052	0.492657	0.785354
	2	1.01473	0.456335	0.76067
	3	1.00322	0.457097	0.799034
2	1	1.13792	0.545805	1.09266
	2	0.784913	0.505025	0.899185
	3	1.07717	0.585208	0.738795
