# Supplementary material for: Tumour acidosis remodels the glycocalyx to control lipid scavenging and ferroptosis
Source: Nat Cell Biol. 2026 Feb 11;28(3):567–80. doi: 10.1038/s41556-026-01879-y (PMC12992114; doi:10.1038/s41556-026-01879-y)
Supplement: Supplementary file 10 — Source data for each presented plot. [file 41556_2026_1879_MOESM10_ESM.xlsx]

## Sheet: Fig. 6a
U87MG 2D, pH 7.4 or 6.4
Cytotoxicity normalized to confluency
Fold of t=0
	pH 7.4						pH 6.4
Time (h)	SF			LDL 100 µg/mL			SF			LDL 100 µg/mL
0	1	1	1	1	1	1	1	1	1	1	1	1
12	2.74171	1.33297	0.92409	0.966851	1.16412	1.33353	0.461193	1.14569	1.11676	0.78479	1.92163	0.850848
24	1.80821	1.38178	1.34045	1.02258	1.23858	1.59642	0.879819	2.91066	1.0118	1.53179	2.57944	2.53995
36	1.78883	1.63469	1.26667	0.996248	1.42206	1.54293	1.50797	2.18487	0.979491	1.36539	2.99841	3.04906
48	1.40332	1.04126	1.54964	2.10448	1.0022	1.22959	1.47216	2.46921	2.7109	2.07451	4.01415	3.59444
60	1.24174	0.906695	1.37698	1.50191	0.905802	1.38905	1.35314	3.00845	2.46887	3.07541	5.84386	6.1338
72	1.3528	0.885282	1.24939	1.90606	1.05619	1.89459	1.34511	2.83873	2.24765	4.12991	7.33593	7.53764
84	1.22571	0.926718	1.17337	2.28747	1.45005	2.3439	1.21707	2.01842	1.66728	4.89135	8.30803	8.52675
96	1.21184	0.904552	1.26702	2.96246	1.84271	2.51502	1.02649	1.85482	1.4119	5.15221	9.10419	10.4755

## Sheet: Fig. 6b
U3054MG 2D, pH 7.4 or 6.4
Cytotoxicity normalized to confluency
Fold of t=0
	pH 7.4						pH 6.4
Time (h)	SF			LDL 50 µg/mL			SF			LDL 50 µg/mL
0	1	1	1	1	1	1	1	1	1	1	1	1
12	0.95748	1.3101	1.18534	0.941317	1.33388	1.16415	1.19952	0.9873	1.39676	1.03792	0.846123	0.809773
24	0.498168	0.793069	0.674462	0.753026	0.996059	0.993809	0.801136	0.67607	0.98344	1.53813	1.32445	0.730542
36	0.386935	0.626151	0.608957	0.823249	1.04152	1.15748	0.739475	0.606686	1.10741	1.77612	2.01783	1.16159
48	0.377513	0.672583	0.480731	0.708769	1.05539	1.03603	0.547214	0.533612	0.964596	2.06662	2.12263	1.44266
60	0.614813	0.656374	0.488962	0.661676	1.07174	0.939943	0.632093	0.691259	0.93308	2.36081	2.3758	1.6802
72	0.423304	0.708747	0.401781	0.687227	1.04801	0.889223	0.907945	0.686567	0.867103	2.66145	2.66654	1.82767
84	0.425187	0.9066	0.416824	0.645698	1.01215	0.998547	0.93122	0.663583	0.686443	3.48403	3.88299	2.19608
96	0.488431	1.33341	0.762117	0.724453	0.972157	0.981545	0.712553	0.686666	0.630325	3.93911	4.22396	2.34365

## Sheet: Fig. 6c
U3054MG 2D, pH 7.4 or 6.4
Cytotoxicity normalized to confluency
Fold of t=0
	pH 7.4								pH 6.4
Time (h)	LDL 15 µg/mL				LDL 15 µg/mL , CSi 2.5 mM				LDL 15 µg/mL				LDL 15 µg/mL , CSi 2.5 mM
96	0.368068	0.637077	0.49044	0.575634	0.766535	0.696175	0.669198	0.74206	2.18367	4.17936	2.13549	2.44482	6.85483	7.47537	6.11841	3.45612

## Sheet: Fig. 6d
U87MG 2D, NA and AA
Cytotoxicity normalized to confluency
Fold of NA siCtrl (at 72 h)
		NA		AA
Experiment #	Replicate #	siCtrl	siRNA #1	siCtrl	siRNA #1
1	1	1.30276	1.87156	3.08507	6.34827
	2	0.604138	1.58688	4.37881	5.75808
	3	0.873071	1.19158	1.73558	12.5579
	4	2.10192	0.729041	1.57549	4.15111
	5	0.239678	1.10708	2.95453	4.12785
	6	0.878434	0.755427	2.40306	4.86649
2	1	1.68449	1.92503	4.6174	10.6898
	2	0.300564	2.03746	4.23344	11.283
	3	0.784214	1.28711	4.45984	4.27982
	4	1.59882	0.724761	1.84445	6.67267
	5	0.431456	3.32165	1.56792	5.61646
	6	1.20046	2.38787	2.20265	6.22497

## Sheet: Fig. 6e
U87MG 2D, AA
Cytotoxicity normalized to confluency
Fold of t=0 (at 96 h)
		SF		LDL 50 µg/mL
Experiment #	Replicate #	siCtrl	siRNA #1	siCtrl	siRNA #1
1	1	2.13945	2.78391	3.56602	8.69922
	2	1.1456	5.69718	3.31536	15.4871
	3	0.807114	5.26973	2.47429	18.8547
2	1	0.951977	3.31768	0.980541	4.06937
	2	1.29444	2.49781	1.06205	3.88496
	3	1.34968	1.52015	1.10308	3.71058

## Sheet: Fig. 6g
U87MG 3D					U3054MG 3D
LipidTox, Integrated intensity					LipidTox, Integrated intensity
Fold of Ctrl					Fold of Ctrl
Experiment #	Spheroid #	Ctrl	CSi 1.25 mM		Spheroid #	Ctrl	CSi 1.25 mM
1	1	0.0269552	1.91573		1	1.92448	1.89707
	2	1.56235	2.57969		2	1.56813	1.63815
	3	1.04628	2.36758		3	1.32312	1.23644
	4	1.36441	2.35545		4	0.864052	1.44976
2	1	0.838912	2.56002		5	0.91906	2.03217
	2	0.574455	2.29817		6	0.693675	1.76784
	3	0.841358	2.25519		7	0.523263	2.02789
	4	0.64545	2.35919		8	0.184218	1.6644
	5	1.2754	2.34575
	6	1.82443	2.07531

## Sheet: Fig. 6h
U87MG 3D
Spheroid size
Fold of t=0
Time (h)	Ctrl								CSi 0.63 mM				CSi 1.25 mM				CSi 2.5 mM
0	1	1	1	1	1	1	1	1	1	1	1	1	1	1	1	1	1	1	1	1	1	1	1	1
12	1.15384	1.21883	1.2363	1.17054	1.20773	1.15537	1.08642	1.11567	1.1246	1.17682	1.17001	1.1846	1.55419	1.13202	1.07461	1.09606	0.997167	1.03922	1.03907	1.03371	1.07033	1.11628	1.10383	1.04537
24	1.29645	1.39381	1.37074	1.32635	1.35622	1.44697	1.26663	1.55512	1.24862	1.28761	1.27913	1.29521	1.46164	1.20618	1.1502	1.14013	1.05421	1.08825	1.08828	1.07746	1.11846	1.18894	1.21038	1.12779
36	1.46819	1.52325	1.52914	1.46396	1.40408	1.53979	1.46333	1.61171	1.32767	1.45383	1.38163	1.40074	1.73273	1.2747	1.20575	1.19103	1.09612	1.09784	1.11875	1.12391	1.15702	1.22916	1.27352	1.18695
48	1.64983	1.64479	1.69762	1.61916	1.44262	1.62072	1.68969	1.70015	1.43283	1.58148	1.45718	1.47749	1.82391	1.33699	1.27121	1.21271	1.09294	1.11363	1.1439	1.12161	1.16603	1.23098	1.31349	1.20353
60	1.80605	1.72319	1.8075	1.70771	1.6025	1.66276	1.72352	1.66552	1.55412	1.6749	1.53942	1.56487	1.90399	1.39602	1.32459	1.24817	1.11372	1.14053	1.17256	1.15012	1.1737	1.24887	1.33814	1.23951
72	1.93713	1.80912	1.82845	1.76174	1.69289	1.72201	1.76249	1.72566	1.61672	1.74771	1.62575	1.63843	1.98108	1.45303	1.39101	1.32511	1.13775	1.16996	1.2086	1.17277	1.16789	1.26835	1.35596	1.25886
84	2.03671	1.95756	1.93467	1.86981	1.71395	1.69749	1.85649	1.75384	1.70375	1.80939	1.70238	1.6895	2.05384	1.48697	1.43366	1.38801	1.13574	1.18496	1.23452	1.18752	1.16655	1.24275	1.37609	1.27325
96	2.11771	2.05329	2.01024	1.99807	1.75723	1.6534	1.93061	1.92535	1.75846	1.91561	1.73291	1.76479	2.12979	1.53452	1.47599	1.4517	1.15758	1.19901	1.26292	1.20145	1.16436	1.2442	1.37915	1.26263
U3054MG 3D
Spheroid size
Fold of t=0
Time (h)	Ctrl								CSi 0.63 mM								CSi 1.25 mM								CSi 2.5 mM
0	1	1	1	1	1	1	1	1	1	1	1	1	1	1	1	1	1	1	1	1	1	1	1	1	1	1	1	1	1	1	1	1
12	1.0549	1.0894	1.07339	1.06228	1.09241	1.08939	1.09713	1.07337	1.0122	1.04321	1.03808	1.04504	1.05763	1.05361	1.03834	1.02737	1.0107	1.03749	1.0248	1.03135	1.04906	1.04684	1.0423	1.02368	1.00772	1.04718	1.02502	1.04124	1.02627	1.02268	1.01458	0.974193
24	1.13065	1.17353	1.14289	1.13064	1.16341	1.16994	1.19887	1.14788	1.06866	1.09745	1.07056	1.08159	1.10894	1.11064	1.09485	1.08968	1.07005	1.06974	1.0683	1.09774	1.09653	1.10673	1.10955	1.07941	0.99519	1.0732	1.05564	1.08532	1.0537	1.05238	1.05662	0.995699
36	1.20441	1.25627	1.19592	1.18092	1.22653	1.22614	1.26376	1.21972	1.13115	1.16729	1.09627	1.10862	1.15611	1.16116	1.1383	1.17178	1.12518	1.1044	1.12863	1.14194	1.14219	1.17654	1.17928	1.12562	1.01068	1.11678	1.09069	1.11711	1.07176	1.10561	1.10804	1.04607
48	1.2692	1.32404	1.23633	1.2165	1.2792	1.28561	1.31581	1.28587	1.17577	1.21221	1.12058	1.14017	1.19194	1.20701	1.18918	1.22398	1.16311	1.12746	1.16617	1.17681	1.17656	1.23103	1.23835	1.15879	1.02021	1.14625	1.12213	1.15204	1.09081	1.16277	1.16247	1.08606
60	1.32538	1.39124	1.26993	1.25342	1.32668	1.33421	1.37496	1.34925	1.21795	1.23988	1.14024	1.16465	1.23643	1.24216	1.23228	1.27096	1.18335	1.14613	1.2076	1.19963	1.2091	1.28358	1.27608	1.19325	1.015	1.15665	1.13012	1.16189	1.10564	1.20505	1.19693	1.13032
72	1.36204	1.4072	1.30458	1.28039	1.37907	1.37902	1.4316	1.39558	1.23726	1.25327	1.16423	1.18858	1.26894	1.28154	1.2686	1.31065	1.20524	1.16674	1.23653	1.2083	1.25179	1.31933	1.31146	1.22744	1.01574	1.16869	1.14177	1.17205	1.11967	1.23928	1.22055	1.14814
84	1.38982	1.42484	1.33688	1.30724	1.42201	1.42562	1.47881	1.44715	1.25053	1.28109	1.18768	1.20489	1.3015	1.31824	1.30208	1.34454	1.21464	1.19112	1.25002	1.23276	1.27404	1.33929	1.32854	1.25053	1.01717	1.18022	1.14879	1.1923	1.13646	1.26289	1.24104	1.16624
96	1.40747	1.43966	1.36716	1.33432	1.46672	1.45764	1.5231	1.49554	1.27213	1.30126	1.21203	1.22443	1.32876	1.34568	1.33289	1.37059	1.2256	1.21945	1.25777	1.24054	1.30914	1.35747	1.35673	1.27325	1.0135	1.194	1.1571	1.20691	1.1635	1.28424	1.26216	1.17128

## Sheet: Fig. 6j
Mouse GBM tumor, U87MG AA cells			Mouse GBM tumor, U87MG AA cells
Ctrl group			Treatment: CSi 2.5 mM
Mouse #	Days of survival		Mouse #	Days of survival
1	31		1	42
2	42		2	45
3	43		3	47
4	44		4	47
5	45		5	52
6	45		6	52
7	50		7	56
8	50		8	56
			9	61
			10	77
