# Supplementary material for: Tumour acidosis remodels the glycocalyx to control lipid scavenging and ferroptosis
Source: Nat Cell Biol. 2026 Feb 11;28(3):567–80. doi: 10.1038/s41556-026-01879-y (PMC12992114; doi:10.1038/s41556-026-01879-y)
Supplement: Supplementary file 11 — Source data for each presented plot. [file 41556_2026_1879_MOESM11_ESM.xlsx]

## Sheet: Fig. 7a
U87MG 2D, pH 6.4 LDL
Cytotoxicity normalized to confluency
Fold of Ctrl
Time (h)	Ctrl												CSi 2.5 mM												DGAT1i 20 µM												CSi 0.2.5 mM + DGAT1i 20 µM
0	0.470002	0.546206	0.850363	2.13343	0.462855	1.34736	1.43641	0.753372	0.495709	1.73941	1.17065	0.594223	0.783368	2.5554	1.01701	1.51938	0.771591	1.14855	0.690986	1.45994	1.14469	1.26673	1.83788	0.802574	1.48678	2.90172	1.72551	0.751402	1.44077	1.00887	0.894766	1.76508	0.840561	1.21594	1.30928	0.348792	1.18614	3.87885	2.00113	1.06472	1.84146	1.06007	1.29679	0.826363	1.15471	2.29149	1.12102	1.42299
24	1.19295	0.867186	0.965724	0.974139	1.1332	0.966306	0.82792	1.07258	0.972529	1.23141	1.06812	0.727942	0.498955	0.951285	1.39392	1.20474	2.19601	1.77705	1.72332	2.21231	1.50324	1.67073	1.4656	2.23697	0.599866	1.16402	1.06182	0.966055	1.719	1.75178	1.74382	1.57068	0.787153	0.625715	0.468532	0.409763	1.48532	1.84922	2.32397	1.87397	1.18491	1.63173	0.76366	1.68232	1.18903	1.10762	0.603004	1.1781
48	1.14893	1.15089	0.840114	0.860065	1.19814	0.846612	0.828874	1.12638	0.941846	1.14194	1.1297	0.786516	1.00061	1.18976	2.08457	1.27327	2.37944	2.20281	1.86272	2.34142	1.68069	1.84596	1.64575	2.60359	0.813107	1.0843	1.78373	1.5391	4.88708	4.20289	4.80146	3.88498	0.699675	0.830337	0.865649	0.726189	2.46774	2.40389	3.48429	3.64007	5.85202	4.2154	3.94001	5.54402	1.71217	1.84386	1.67456	3.27024
72	0.889897	0.976374	0.885341	1.24839	0.904102	0.994393	0.944818	1.15669	1.0545	1.07587	1.17683	0.692795	1.00865	1.02997	1.40735	1.55055	2.78094	2.01858	1.33672	1.85199	0.832652	0.852847	0.88557	1.64895	1.09458	1.32927	2.00517	3.01729	12.19	10.6552	11.7421	10.4211	1.46753	2.62873	1.9348	2.03982	3.70341	4.43179	5.11176	8.68343	24.5025	19.4292	19.048	22.6362	2.82271	3.83955	4.20084	10.3094
96	0.701174	1.01611	0.821021	1.46169	0.89899	0.992985	0.974441	1.13358	0.939529	1.14751	1.13621	0.776753	0.63343	0.695333	0.914531	0.940162	2.79099	1.56425	1.31317	1.34162	0.704673	0.558728	0.657976	1.43955	0.795334	1.24821	1.74884	3.85478	12.498	10.8602	12.0104	12.1613	1.82643	2.59153	1.95304	2.40369	5.42266	6.09191	8.93692	15.2708	45.6546	38.7963	36.8817	44.7168	4.88825	7.2972	8.85664	22.6594
120	0.72168	1.12748	0.991796	1.15905	1.03841	0.993679	1.08945	0.878467	0.939437	1.37274	1.14544	0.542384	0.453048	0.42286	0.615917	0.531161	2.05205	1.24652	1.15879	1.1064	0.819736	0.641065	0.732628	1.47876	0.711169	0.754705	1.15039	3.67254	9.35267	8.41716	8.98811	11.1193	2.22674	2.3672	2.39202	2.17936	7.50023	7.44554	9.0701	13.508	37.9912	36.5447	34.5781	43.5969	10.4087	15.0967	20.4623	35.213

## Sheet: Fig. 7b
U3054MG 2D, pH 6.4 LDL
Cytotoxicity normalized to confluency
Fold of Ctrl
Time (h)	Ctrl								CSi 0.63 mM								DGAT1i 25 µM								CSi 0.63 mM + DGAT1i 25 µM
0	0.804456	1.2962	0.89934	0.692265	1.12185	1.04286	0.930432	1.2126	0.811329	0.842604	0.97231	0.829697	1.16606	1.01357	1.1072	0.931234	1.55482	1.55493	1.2735	0.987287	1.22126	0.788259	1.1534	0.685185	1.27713	0.950754	1.10051	1.01342	1.00896	1.03396	0.74609	0.896789
24	0.876556	1.23189	0.891549	0.7969	1.09143	0.980069	0.859947	1.27165	1.07046	1.05523	1.11645	0.891181	1.06827	0.992953	1.14432	0.792225	1.98395	2.09662	1.31363	1.68116	1.60489	1.42047	1.34214	1.07846	1.64852	1.82399	2.13246	1.72281	1.69952	1.77834	1.87513	1.69115
48	0.880545	1.15461	0.964847	0.860205	1.05221	0.925069	1.06105	1.10147	0.909535	0.97397	1.2715	1.0409	1.0815	1.07535	1.22908	0.95432	3.32849	2.48903	1.68815	2.28	1.82031	1.99434	1.53872	1.32551	1.94477	2.34917	3.65798	2.48868	1.97425	2.39237	3.25084	3.43988
72	0.850349	1.14685	1.0028	0.87975	1.09803	0.942283	1.00557	1.07436	0.825162	0.877823	1.15611	0.964624	1.04364	0.959147	1.22541	0.996992	3.99874	2.68536	2.04355	3.02482	2.0504	2.09503	1.67267	1.6559	2.41777	3.47672	5.56143	2.98822	2.43331	3.04174	4.56149	5.6003
96	0.895664	1.13749	0.96685	0.905466	1.14965	0.983274	0.973396	0.988216	0.699214	0.821934	1.02079	0.944314	1.00108	0.934558	1.0896	1.04657	4.03116	2.73882	1.82907	3.38041	2.26045	2.21508	1.82841	1.81864	2.79498	4.08958	6.66031	3.53157	2.9081	3.79713	5.36341	6.76103
120	0.997972	1.09231	0.909723	0.933572	1.10991	0.996976	0.923543	1.036	0.716687	0.688264	0.999772	0.835247	0.940489	0.929583	1.04567	1.27934	4.22306	2.80096	1.811	3.78556	2.41731	2.21065	1.95617	1.83648	3.00356	4.56479	7.12187	3.96997	3.68809	4.6931	6.20354	7.66786

## Sheet: Fig. 7c
U87MG 2D, AA pH 6.4 LDL
Cytotoxicity normalized to confluency
Fold of siCtrl
		Ctrl		DGAT1i 20 µM
Experiment #	Replicate #	siCtrl	siRNA #1	siCtrl	siRNA #1
1	1	0.810311	1.80398	3.58976	4.95457
	2	1.18969	1.55718	3.62662	4.13676
2	1	1.24819	3.079	3.55336	14.3904
	2	0.867582	3.40974	8.37811	15.376
	3	0.884231	3.73056	5.91168	13.1699

## Sheet: Fig. 7d
U87MG 3D
Cytotoxicity
% of total spheroid
Time (h)	Ctrl												CSi 2.5mM												DGAT1i 80 µM												CSi 2.5mM + DGAT1i 80 µM
0	0	0	0	0	0	0	0	0	0	0	0	0	0	0	0	0	0	0	0	0	0	0	0	0	0	0	0	0	0	0	0	0	0	0	0	0	0	0	0	0	0	0	0	0	0	0	0	0
48	0.00654914	0	0	0	0	0	0	0.128105	3.43468	0.114526	0.819439	0.590781	7.92631	3.63271	0	0	21.1225	19.05	19.4151	0.64882	0.681697	0.698621	0.680294	1.26123	14.6787	15.9326	6.42979	6.5448	0	8.20367	0	3.08428	1.59306	1.22308	1.30573	1.71032	92.3778	88.6204	0	14.1537	22.0679	25.33	46.4624	26.6996	29.1302	3.11561	7.46509	2.61063
72	0	0	0.00635163	0	0	0	0	0.040822	5.51079	0.010319	0.056148	0.036542	7.40117	3.01721	0	0	7.58083	7.46313	4.84447	0.130183	0.040591	0.080212	0.014908	0.34664	8.82259	9.35851	4.60832	5.90836	0	9.12761	0	1.83157	2.62513	0.80771	0.892551	1.96824	93.6762	88.1031	9.8279	37.6432	51.9529	37.6046	85.5479	39.1413	54.1382	20.678	44.8779	13.4257
96	0	0	0	0	0	0	0	0.004611	3.13338	0.006261	0.007257	0.003945	7.38553	2.81062	0	0	2.94195	1.26977	1.98883	0.033694	0.006355	0	0.020005	0.006247	8.77872	6.02632	4.30865	3.97944	0	7.61714	0	1.62126	2.45189	1.19484	0.816793	2.96875	94.331	87.2379	37.6581	50.6299	60.7344	50.586	86.5679	49.763	65.4703	51.115	50.4972	43.5176
120	0	0	0	0	0	0	0	0	2.67327	0	0	0	7.48141	0	0	0	1.61412	2.42543	2.39368	0.013879	0.015466	0	0	0.00266	10.8632	5.50649	2.14453	3.04132	0	7.85013	0	1.66177	3.2062	1.94123	2.66483	5.14722	93.7434	84.7622	68.0585	64.301	69.7381	63.8773	88.2291	61.6699	74.7991	69.5151	67.7227	60.162
U87MG 3D
Spheroid size
Fold of t=0
Time (h)	Ctrl												CSi 2.5mM												DGAT1i 80 µM												CSi 2.5mM + DGAT1i 80 µM
120	1.97958	2.42454	2.34141	1.96311	1.98098	1.98516	2.20408	2.27067	2.21312	2.16936	2.32511	2.53212	1.29824	1.42949	1.46299	1.46933	1.81928	1.70874	1.64717	1.37596	1.54745	1.54452	1.616	1.35878	1.57211	1.8727	1.97772	1.98154	1.78222	1.48976	1.2298	1.49141	1.55811	1.51354	1.60329	1.34583	1.17219	1.2527	1.01256	0.959889	0.847096	0.998936	1.03333	1.21743	0.536436	1.11845	1.25568	1.25423

## Sheet: Fig. 7e
U3054MG 3D
Cytotoxicity
% of total spheroid
Time (h)	Ctrl															CSi 2.5mM															DGAT1i 80 µM															CSi 2.5mM + DGAT1i 80 µM
0	2.30852	0.591397	1.66149	0.874097	0	0	0	0	0	0	0	0	0	0	0	1.39057	1.58242	0.673809	1.07713	0	0	0	0	0	0	0	0	0	0	0	0.456379	0.273603	0.07432	0.179277	0	0	0	0	0	0	0	0	0	0	0	0.259705	0.172139	1.0138	0.685597
48	24.1082	28.707	40.8599	46.8967	40.2661	37.128	34.7312	27.435	16.8573	28.2758	23.8103	23.3003	23.8533	23.5861	25.5947	53.7876	47.769	45.7358	49.7272	29.137	32.813	28.6315	28.8501	34.0519	31.4957	26.4865	40.1968	42.2323	39.092	32.7097	35.0655	40.788	39.3806	34.6844	51.0551	43.8752	51.1761	45.8027	41.3999	41.7139	38.7965	44.7066	23.6392	42.3477	26.2727	65.514	42.3043	61.4721	59.4702
72	24.8097	23.2238	35.0622	38.0399	32.1493	31.819	27.5933	21.6957	12.9596	23.0666	20.3874	22.6822	24.8227	25.2921	25.1428	48.9482	38.7397	39.06	39.9199	22.3941	25.7392	20.8049	19.9273	26.1171	24.1214	20.7169	37.065	38.525	40.5082	34.4595	31.9108	32.8075	33.5215	30.5088	39.9729	34.0942	40.1062	32.9892	38.2469	39.5378	37.0093	52.761	24.6668	45.7091	28.1765	59.5927	32.9776	51.764	48.302
96	29.8941	24.0943	36.2738	40.0303	30.8292	30.356	29.2105	23.1668	14.053	25.0355	21.8853	25.0086	28.5925	32.8047	30.722	53.4136	37.246	38.9189	38.5059	22.6629	25.4033	22.6785	20.9345	28.0703	30.7372	26.653	42.4359	43.2699	46.0477	47.2189	30.6766	28.9551	32.8764	27.9935	37.4147	31.2497	35.3809	29.9454	37.8146	37.6532	37.8877	67.8313	28.7702	56.8805	32.1803	57.3327	26.9075	44.4219	44.8646
120	34.6875	28.2883	38.7354	40.2436	32.9038	32.5225	31.635	27.6461	17.2172	26.8858	23.2541	29.9196	33.3076	37.4583	35.9528	81.8334	40.4876	42.2538	41.9391	27.1326	29.1984	27.2378	25.7548	31.783	35.3293	33.4154	52.4627	50.1768	55.0865	60.2021	30.2613	28.9989	33.5256	27.7516	35.2293	31.3433	35.5857	32.3281	37.7604	36.9534	37.1577	77.4827	33.6817	64.9759	38.1065	62.3235	26.1369	48.0188	53.9002
U3054MG 3D
Spheroid size
Fold of t=0
Time (h)	Ctrl															CSi 2.5mM															DGAT1i 80 µM															CSi 2.5mM + DGAT1i 80 µM
120	1.42424	1.47405	1.40876	1.37914	1.53623	1.53688	1.59071	1.55822	1.34279	1.36661	1.33756	1.40381	1.47829	1.46828	1.36243	1.03064	1.22572	1.19745	1.23808	1.18937	1.29675	1.29378	1.19937	1.17796	1.24869	1.28319	1.29472	1.18491	1.25763	1.25445	1.35419	1.32878	1.34829	1.29517	1.22851	1.27547	1.28485	1.2822	1.31421	1.33218	1.39207	1.0837	1.21103	1.08967	1.15026	0.969787	0.994851	0.993984	0.989903
[truncated: 11 more columns]

## Sheet: Fig. 7f
U87MG 3D, AA
Invasion AUC
Area under curve (AUC) of largest Invading Brightfield object area (µm^2), 0-96 h
Spheroid #	Ctrl	CSi 2.5 mM	DGAT1i 80 µM	CSi 2.5 mM + DGAT1i 80 µM
1	51050275	52773793	22055847	17319592
2	58253472	53936013	29739569	22329366
3	52330400	48353360	42819704	15026831
