# Supplementary material for: Tumour acidosis remodels the glycocalyx to control lipid scavenging and ferroptosis
Source: Nat Cell Biol. 2026 Feb 11;28(3):567–80. doi: 10.1038/s41556-026-01879-y (PMC12992114; doi:10.1038/s41556-026-01879-y)
Supplement: Supplementary file 12 — Source data for each presented plot. [file 41556_2026_1879_MOESM12_ESM.xlsx]

## Sheet: Fig. 8a
U87MG 2D, pH 6.4 LDL
Oxidized/Reduced Bodipy per cell
Fold of Ctrl
Experiment #	Replicate #	Ctrl	CSi 2.5mM	DGAT1i 20 µM	CSi 2.5mM + DGAT1i 20 µM
1	1	1.08	1.16	1.37	1.43
	2	0.95	1.11	1.41	1.65
	3	0.98	1.37	1.45	1.92
2	1	1		1.24	1.61
	2	1.03		1.31	1.53
	3	0.97		0.95	1.63
3	1	0.99	0.49		1.51
	2	1.01	0.55		1.4
	3	0.99	0.56		1.78

## Sheet: Fig. 8b
U87MG 2D, pH 6.4 LDL
Cytotoxicity
Fold of Ctrl
Time (h)	Ctrl																CSi 2.5mM																DGAT1i 20 µM																CSi 2.5mM + DGAT1i 20 µM
0	0.495709	1.73941	1.17065	0.594223	0.983245	0.754437	0.830374	1.43194	1.47928	0.932983	0.774605	0.81313	0.659254	1.04753	1.05789	1.23533	1.14469	1.26673	1.83788	0.802574	1.3844	1.26236	3.40886	2.55853	1.06705	0.907993	1.49073	1.6035	1.44775	2.05705	1.39771	2.3316	0.840561	1.21594	1.30928	0.348792	1.38954	0.890603	1.23101	1.42199	1.03096	1.70617	1.69997	3.44977	1.23029	1.08627	1.34712	1.12	1.15471
24	0.972529	1.23141	1.06812	0.727942	1.02085	0.871881	1.102	1.00527	0.728644	1.11713	1.35481	0.799419	0.891957	0.924816	1.0789	1.10433	1.50324	1.67073	1.4656	2.23697	1.45678	1.63007	1.82401	2.61454	1.57633	1.74164	1.61655	1.67785	1.60192	2.03522	1.59749	2.09972	0.787153	0.625715	0.468532	0.409763	1.55504	0.830881	1.68078	1.04259	1.0099	1.07359	1.29937	1.74923	1.11153	1.28582	1.31619	1.42664	1.18903
48	0.941846	1.14194	1.1297	0.786516	1.15325	0.877895	0.933274	1.03558	0.866455	1.40394	0.950557	0.779044	0.723873	1.05293	1.00941	1.21379	1.68069	1.84596	1.64575	2.60359	1.60482	1.65952	2.12447	2.6774	1.68034	1.72274	1.77707	1.57243	1.64904	2.08171	1.49735	1.84722	0.699675	0.830337	0.865649	0.726189	3.1991	2.50426	4.0835	5.32325	2.02049	2.88563	1.75016	2.98853	2.00535	1.94548	1.93449	2.33763	1.71217
72	1.0545	1.07587	1.17683	0.692795	1.11251	0.987973	0.813074	1.08644	0.784093	1.3348	0.939721	0.941389	0.771061	1.09743	0.843171	1.28833	0.832652	0.852847	0.88557	1.64895	1.40565	1.68919	2.18821	3.00679	1.65687	1.79228	1.58305	1.44241	1.09845	1.4703	1.05045	1.5122	1.46753	2.62873	1.9348	2.03982	11.12	10.0015	13.2763	17.6155	8.1953	6.71678	7.40968	5.55191	5.45395	4.26796	4.70689	5.53354	2.82271
96	0.939529	1.14751	1.13621	0.776753	1.10285	0.938359	0.910161	1.04863	0.641027	1.37839	0.930987	1.0496	0.646159	1.25283	1.06002	1.04099	0.704673	0.558728	0.657976	1.43955	0.956487	1.39944	1.95641	2.70386	1.24088	1.38272	1.23108	1.1826	1.07493	1.76562	1.56592	3.06488	1.82643	2.59153	1.95304	2.40369	16.3453	11.8483	17.424	23.0639	10.386	9.19055	12.4987	9.30968	9.04104	7.35724	7.60276	9.60914	4.88825
120	0.939437	1.37274	1.14544	0.542384	1.12595	1.02925	0.984199	0.860602	0.705529	1.21168	1.13498	0.947808	0.646028	1.16601	0.98036	1.2076	0.819736	0.641065	0.732628	1.47876	0.781307	0.860034	1.74512	2.32917	1.07377	1.22411	1.09675	1.02257	1.38923	2.8861	3.59231	5.90566	2.22674	2.3672	2.39202	2.17936	14.8302	9.32803	13.498	18.7381	12.7132	10.2764	13.3053	11.6171	10.9391	10.3496	10.0818	12.9663	10.4087
[truncated: 39 more columns]

## Sheet: Fig. 8c
U3054MG 2D, pH 6.4 LDL
Cytotoxicity normalized to confluency
Fold of Ctrl
Time (h)	Ctrl								CSi 0.625 mM								DGAT1i 25 µM								CSi 0.625 mM + DGAT1i 25 µM								CSi 0.625 mM + DGAT1i 25 µM + Fer-1 1 µM								CSi 0.625 mM + DGAT1i 25 µM + Lip- 1 0.5 µM
0	0.804456	1.2962	0.89934	0.692265	1.12185	1.04286	0.930432	1.2126	0.811329	0.842604	0.97231	0.829697	1.16606	1.01357	1.1072	0.931234	1.55482	1.55493	1.2735	0.987287	1.22126	0.788259	1.1534	0.685185	1.27713	0.950754	1.10051	1.01342	1.00896	1.03396	0.74609	0.896789	1.26527	1.54843	1.31483	1.42418	1.07667	0.840164	0.929417	1.21329	1.03713	1.02736	1.01745	1.10852	0.726142	0.886679	1.14237	1.01911
24	0.876556	1.23189	0.891549	0.7969	1.09143	0.980069	0.859947	1.27165	1.07046	1.05523	1.11645	0.891181	1.06827	0.992953	1.14432	0.792225	1.98395	2.09662	1.31363	1.68116	1.60489	1.42047	1.34214	1.07846	1.64852	1.82399	2.13246	1.72281	1.69952	1.77834	1.87513	1.69115	1.56874	2.23821	1.86385	2.00047	1.66119	0.739739	0.812281	1.03475	1.52095	1.3671	1.75314	1.32049	1.4564	0.564742	0.543565	0.650754
48	0.880545	1.15461	0.964847	0.860205	1.05221	0.925069	1.06105	1.10147	0.909535	0.97397	1.2715	1.0409	1.0815	1.07535	1.22908	0.95432	3.32849	2.48903	1.68815	2.28	1.82031	1.99434	1.53872	1.32551	1.94477	2.34917	3.65798	2.48868	1.97425	2.39237	3.25084	3.43988	1.66708	2.26663	1.70535	2.33527	1.96382	0.830266	1.09548	1.1109	1.68041	1.73729	2.03503	1.60192	1.713	1.00468	0.854375	0.925086
72	0.850349	1.14685	1.0028	0.87975	1.09804	0.942283	1.00557	1.07436	0.825162	0.877823	1.15611	0.964624	1.04364	0.959147	1.22541	0.996992	3.99874	2.68536	2.04355	3.02482	2.0504	2.09503	1.67267	1.6559	2.41777	3.47672	5.56143	2.98822	2.43331	3.04174	4.56149	5.6003	1.86536	2.38557	1.88766	2.2647	2.11665	1.06336	1.56913	1.37046	1.95732	2.04367	2.20713	1.86558	1.92059	1.3988	1.14877	1.36567
96	0.895664	1.13749	0.96685	0.905466	1.14965	0.983274	0.973396	0.988216	0.699214	0.821934	1.02079	0.944314	1.00108	0.934558	1.0896	1.04657	4.03116	2.73882	1.82907	3.38041	2.26045	2.21508	1.82841	1.81864	2.79498	4.08958	6.66031	3.53158	2.9081	3.79713	5.36341	6.76103	1.97628	2.84886	1.971	2.29723	2.05335	1.49241	1.86208	1.63678	2.34578	2.45221	2.37402	2.2023	2.30316	1.75178	1.59173	1.7659
120	0.997972	1.09231	0.909723	0.933572	1.10991	0.996976	0.923543	1.036	0.716687	0.688264	0.999772	0.835247	0.940489	0.929583	1.04567	1.27934	4.22306	2.80096	1.811	3.78556	2.41731	2.21065	1.95617	1.83648	3.00356	4.56479	7.12187	3.96997	3.68809	4.6931	6.20354	7.66786	2.06167	2.89515	1.88591	2.45785	2.00615	1.65992	1.97309	1.8524	2.62632	2.72701	2.67081	2.5913	2.83923	2.08597	1.87033	2.04238

## Sheet: Fig. 8e
U87MG 2D, pH 6.4 LDL
MitoSOX area/cell
Fold of Ctrl
Experiment #	Area #	Ctrl	CSi 2.5 mM	DGAT1i 20 µM	CSi 2.5 mM + DGAT1i 20 µM	CSi 2.5 mM + DGAT1i 20 µM + Fer-1 1 µM
1	1	1.06262	1.13852	1.58128	2.96015	1.29032
	2	0.85389	1.64453	2.15054	11.3852	2.40354
	3	1.13852	0.897016	0.921659	9.86717	3.28906
	4	0.664137	0.948767	0.759013	6.99376	2.8463
	5	0.695762	0.986717	2.34029	5.31309	1.39152
	6	1.29032			4.49986	2.98184
	7	1.06262			16.129	2.27704
	8	1.20177			4.68058	1.28083
	9	1.42315			3.1499	1.58128
	10	0.607211			12.3972	2.11439
2	1	0.168838			15.5331	0.723591
	2	0.562793			5.06514	2.32152
	3	0.723591			3.61795	1.3507
	4	0.139364			7.12871	0.281396
	5	0.937988			3.79885	5.06514
	6	0.337676			44.742	2.25117
	7	2.53257			4.34155	3.03908
	8	1.68838			19.5852	0.562793
	9	1.92958			4.1442	1.20598
	10	1.18187			16.0396	0.844189
	11	0.112559			6.75352	8.44189
	12	1.44718			5.37211	4.64304
	13	1.01303			4.45118	1.68838
	14	0.844189			13.296	2.53257
	15	0.422095			4.75816	1.68838
	16	2.43877			5.06514	3.56436
	17	0.675352			5.06514	2.30233
	18	0.844189			4.22095	1.68838

## Sheet: Fig. 8f
Mouse GBM tumor, U87MG AA cells			Mouse GBM tumor, U87MG AA cells			Mouse GBM tumor, U87MG AA cells			Mouse GBM tumor, U87MG AA cells
Ctrl group			Treatment: CSi 1.25 mM			Treatment: DGAT1i 40 µM			Treatment: CSi 1.25 mM + DGAT1i 40 µM
Mouse #	Days of survival		Mouse #	Days of survival		Mouse #	Days of survival		Mouse #	Days of survival
1	37		1	44		1	38		1	39
2	39		2	44		2	39		2	42
3	39		3	44		3	40		3	47
4	42		4	46		4	43		4	48
5	42		5	48		5	43		5	49
6	46		6	48		6	46		6	50
7	46		7	49		7	49		7	51
8	49		8	49		8	51		8	53
9	51		9	49		9	53		9	54
			10	53					10	54

## Sheet: Fig. 8g
Mouse GBM sections
TUNEL area/cell
Fold of Ctrl mice
Mouse #	Ctrl	CSi 1.25 mM + DGAT1i 40 µM
1	1.81946	4.79685
2	0.369718	1.36618
3	0.810826	1.34648
4	1.43387	3.4856
5	0.566133	4.02811
10-23 areas quantified per mouse
