# Supplementary material for: Tumour acidosis remodels the glycocalyx to control lipid scavenging and ferroptosis
Source: Nat Cell Biol. 2026 Feb 11;28(3):567–80. doi: 10.1038/s41556-026-01879-y (PMC12992114; doi:10.1038/s41556-026-01879-y)
Supplement: Supplementary file 13 — Source data for each presented plot. [file 41556_2026_1879_MOESM13_ESM.xlsx]

## Sheet: ED Fig. 1e
U87MG 2D, pH 7.4, 6.4 or 6.0
pHLIP integrated intensity per cell
a.u.
Experiment #	Relpicate #	pH 7.4	pH 6.4	pH 6.0
1	1	259.943	285.93	375.701
	2	204.237	333.098	303.703
	3	259.21	355.65	329.629
	4	245.963	347.067	349.861
	5	235.269	255.12	343.217
2	1	226.368	262.239	286.175
	2	218.601	256.467	257.481
	3	193.838	273.546	255.105
	4	222.182	237.526	253.892
	5	203.298	247.801	255.846

## Sheet: ED Fig. 1h
U3054MG 3D, 5 or 10 days old					U3047MG 3D, 5 or 10 days old
pHLIP integrated intensity per spheroid					pHLIP integrated intensity per spheroid
a.u.					a.u.
Experiment #	Spheroid #	5 Days	10 Days		Experiment #	Spheroid #	5 Days	10 Days
1	1	9490436	12805330		1	1	3416422	6399895
	2	9536176	14108170			2	2982999	5931012
	3	7124443	15243300			3	3595165	5289053
	4	8222809	12274880			4	3398893	6081481
	5	7401119	15828490			5	3284467	6235757
	6	8363172	16827310			6	3860420	6373308
	7	11477950	13300230			7	3621704	6224768
	8	9344972	13978190			8	3534172	4914514
2	1	8553541	30882320		2	1	2261571	2992355
	2	8465850	29120230			2	2182490	3195458
	3	9972005	31185640			3	1734543	3078225
	4	8845061	33521150			4	1805510	3220663
	5	8516207	32971610			5	1733091	3852087
	6	9143235	34183570			6	1951602	3133814
	7	8514412	38472830			7	1467662	3409655
	8	8881990	41772250			8	1531164	2807112
