# Supplementary material for: Tumour acidosis remodels the glycocalyx to control lipid scavenging and ferroptosis
Source: Nat Cell Biol. 2026 Feb 11;28(3):567–80. doi: 10.1038/s41556-026-01879-y (PMC12992114; doi:10.1038/s41556-026-01879-y)
Supplement: Supplementary file 14 — Source data for each presented plot. [file 41556_2026_1879_MOESM14_ESM.xlsx]

## Sheet: ED Fig. 3a
U87MG 2D, NA and AA
Relative gene expression of NA, RT-qPCR
Normalized to GAPDH
Gene #	NA		AA
CSGALNACT1	0.966116	1.03507	10.1084	9.80776
CHSY1	0.975326	1.0253	1.75409	1.75808
DSE	0.989352	1.01749	1.40784	1.415
BGN	1.13522	0.880882	237.718	274.42
DCN	1.03344	0.967637	14.1318	14.1575
N=2 biological replicates
Each biological replicate is mean of 3 technical replicates

## Sheet: ED Fig. 3d
U87MG 2D, NA and AA					U87MG 2D, NA and AA
CS surface stain, GD3G7 epitope, MFI					CS surface stain, IO3H10 epitope, MFI
Fold of NA					Fold of NA
Experiment #	Replicate #	NA	AA		Experiment #	Replicate #	NA	AA
1	1	0.934377	2.15352		1	1	0.950353	4.46189
	2	1.04705	2.42373			2	1.02732	4.70479
	3	1.01857	2.48583			3	1.02233	3.55406
2	1	0.916223	2.09906		2	1	0.945937	1.90672
	2	1.00565	2.21203			2	1.06198	1.82103
	3	1.07812	2.08812			3	0.992084	1.57468

## Sheet: ED Fig. 3e
Cell layer
U87MG 2D, NA and AA
Total CS disaccharides
pmol/unit
Biological replicate #	NA	AA
1	212.21	290.875
2	176.871	355.639
3	199.756	385.237

## Sheet: ED Fig. 3f
Cell layer				Medium
U87MG 2D, NA and AA				U87MG 2D, NA and AA
CS/HS ratio				CS/HS ratio
pmol CS disaccharides/pmol HS disaccharides				ng CS disaccharides/ng HS disaccharides
Biological replicate #	NA	AA		Biological replicate #	NA	AA
1	4.17716	14.2277		1	2.52491	5.79876
2	2.03262	13.2176		2	2.6505	5.08448
3	4.14275	14.3176		3	1.9475	5.151

## Sheet: ED Fig. 3g
Cell layer
U87MG 2D, NA and AA
CS structure
% degree of sulfation
Type of sulfation % CS	NA			AA
0S	22.1224	11.5502	7.27468	19.298	19.978	18.6671
2S	2.85825	1.39971	1.63713	0.715015	0	0.361536
6S	5.25856	5.11399	5.74665	12.7511	12.3568	12.9877
4S	72.6192	83.3355	86.9789	67.9508	67.6652	68.3452
Total sulfation	80.736	89.8492	94.3627	81.417	80.022	81.6944

## Sheet: ED Fig. 3i
PANC1 2D, NA and AA
Relative gene expression, mRNA array
Fold of NA
Gene #	NA			AA
CSGALNACT1	1.24432	0.780494	0.975188	1.53788	1.87307	1.22492
CSGALNACT2	0.918692	1.09239	0.988914	1.31127	1.63606	1.36151
CHSY1	0.961702	1.09166	0.946635	1.19675	1.29094	1.19134
DSE	0.832953	0.898173	1.26887	1.64455	2.07776	2.00797
DSEL	0.949469	1.15732	0.893211	5.16897	4.85815	4.84353
BGN	1.01867	0.873875	1.10746	9.12237	10.3264	9.41859
DCN	1.02846	1.16119	0.810356	1.0161	1.19557	1.00612

## Sheet: ED Fig. 3j
PANC1 2D, NA and AA
CS surface stain MFI
Fold of NA
Experiment #	Replicate #	NA	AA
1	1	1.00487	2.19795
	2	1.07119	2.32486
	3	0.923941	2.14974
2	1	0.985508	2.37018
	2	0.970984	2.6085
	3	1.04351	2.49545
3	1	0.967825	1.8673
	2	1.04409	1.92466
	3	0.988081	2.08092
