# Supplementary material for: Tumour acidosis remodels the glycocalyx to control lipid scavenging and ferroptosis
Source: Nat Cell Biol. 2026 Feb 11;28(3):567–80. doi: 10.1038/s41556-026-01879-y (PMC12992114; doi:10.1038/s41556-026-01879-y)
Supplement: Supplementary file 15 — Source data for each presented plot. [file 41556_2026_1879_MOESM15_ESM.xlsx]

## Sheet: ED Fig. 4b
U87MG 2D, pH 7.4 or 6.4
Relative gene expression, mRNA array
Fold of pH 7.4
Gene #	pH 7.4			pH 6.4
CSGALNACT1	0.983417	0.970134	1.04645	2.1647	2.4829	2.40136
CHSY1	1.02866	0.936121	1.03522	0.965977	1.19731	1.08369
BGN	0.876685	1.08809	1.03523	1.85928	1.54863	1.40714
DCN	1.01944	0.91972	1.06084	1.46197	1.91604	2.51437

## Sheet: ED Fig. 4c 
U87MG 2D, pH 7.4 or 6.4
Relative gene expression of pH 7.4, RT-qPCR
Normalized to GAPDH
Gene #	pH 7.4			pH 6.4
CSGALNACT1	0.907529	0.967307	1.13914	2.22652	2.45796	2.91559
CHSY1	1.05449	1.07831	0.879457	1.35573	1.49422	1.18835
BGN	1.03977	0.96268	0.999035	2.44874	2.82699	2.15376
DCN	0.930428	1.16335	0.923862	1.17661	1.1333	1.25911
N=3 biological replicates
Each biological replicate is mean of 3 technical replicates

## Sheet: ED Fig. 4d
U87MG 2D, pH 7.4 or 6.4
CS surface stain MFI
Fold of pH 7.4
Experiment #	Replicate #	pH 7.4	pH 6.4
1	1	1.15	1.71812
	2	0.69	1.33512
	3	1.16	1.40878
2	1	0.999596	2.52716
	2	1.13334	2.01506
	3	0.867066	1.93057

## Sheet: ED Fig. 4f
U87MG 2D, Normoxia or Hypoxia
Relative gene expression, mRNA array
Fold of Normoxia
Gene #	Normoxia			Hypoxia
CSGALNACT1	1.04721	0.965114	0.987678	1.61583	0.873089	1.11257
CHSY1	0.919898	1.01817	1.06193	1.35679	0.969226	0.996189
BGN	0.945935	1.09359	0.960478	0.862671	0.824716	1.02699
DCN	0.846227	0.948538	1.20524	2.1527	2.36174	1.89047

## Sheet: ED Fig. 4h
U87MG 2D, NA and AA
CSGALNACT1 relative expression of AA siCtrl, RT-qPCR
Normalized to GAPDH
Biological replicate #	NA	AA
	siCtrl	siCtrl	siRNA #1	siRNA #2
1	0.222899	1.03029	0.256858	0.139059
2	0.178253	0.970599	0.423184	0.180535
3	0.345746	1.03671	0.332095
4	0.35371	0.960464	0.371828
5	0.370274	1.0043	0.347244
N=5 for all except siRNA #2, N=2
Each biological replicate is mean of 3 technical replicates
