# Supplementary material for: Tumour acidosis remodels the glycocalyx to control lipid scavenging and ferroptosis
Source: Nat Cell Biol. 2026 Feb 11;28(3):567–80. doi: 10.1038/s41556-026-01879-y (PMC12992114; doi:10.1038/s41556-026-01879-y)
Supplement: Supplementary file 16 — Source data for each presented plot. [file 41556_2026_1879_MOESM16_ESM.xlsx]

## Sheet: ED Fig. 5d
U87MG 2D, pH 7.4 or 6.4
CS surface stain MFI
Fold of Ctrl pH 7.4
		pH 7.4		pH 6.4
Experiment #	Replicate #	Ctrl	NA CM	Ctrl	AA CM
1	1	1.1887	0.787904	1.58207	1.50852
	2	1.04638	0.811556	0.992441	1.37466
	3	0.764913	0.806731	1.06663	1.51137
2	1	1.01736	0.905742	1.43771	2.44714
	2	1.00942	1.09821	1.50081	2.88209
	3	0.973217	0.737857	1.39326	2.64335
3	1	0.989464	1.01668	1.65204	2.31969
	2	1.0661	1.09971	1.48619	2.37303
	3	0.944437	0.953	1.38507	2.48472
Glossary
CM= conditioned medium from U87 NA or AA cells

## Sheet: ED Fig. 5e
U87MG 2D, pH 7.4
CS surface stain MFI
Fold of Ctrl
Replicate #	Ctrl	TGF-β1 4 ng/mL	TGF-β2 4 ng/mL
1	0.82	2.36	2.08
2	1.11	2.71	2.51
3	1.07	2.8	2.64

## Sheet: ED Fig. 5h
U3047MG 2D, pH 7.4
CS surface stain MFI
Fold of Ctrl
Experiment #	Replicate #	Ctrl	DMOG 1 mM
1	1	1.03859	1.29524
	2	1.07858	1.2452
	3	0.882822	1.21677
2	1	1.08431	1.81391
	2	1.0399	1.94263
	3	0.875787	1.58748

## Sheet: ED Fig. 5i
U87MG 2D, pH 7.4
CS surface stain MFI
Fold of Ctrl
Experiment #	Replicate #	Ctrl	TGF-β1 1ng/mL	DMOG 0.5 mM	TGF-β1 1ng/mL + DMOG 0.5 mM
1	1	0.934254	8.37063	2.70832	6.8977
	2	1.13472	9.05315	2.66915	7.56994
	3	0.931024	7.99376	2.22529	9.91618
2	1	0.988035	2.67913	6.01836	13.0604
	2	1.05571	2.48402	5.76794	12.7874
	3	0.956252	2.38973	4.96211	14.5086

## Sheet: ED Fig. 5j
Susbset of HIF-1a peaks	# Peaks
AA-unique	19474
Common to AA and NA	4584
NA-unique	5738
Susbset of HIF-1a peaks	# Peaks
DMOG-unique	17591
Common to DMOG and Ctrl	2858
Ctrl-unique	5344
Glossary
Number of HIF-1a peaks that are unique to each condition or that overlap between the two conditions compared.

## Sheet: ED Fig. 5k
LEFT							RIGHT
Genomic annotation	n	%	group				Genomic annotation	n	%	group
Exon	261	4.69509	NA unique				Exon	103	2.17851	Ctrl unique
Intergenic	1944	34.9703	NA unique				Intergenic	3959	83.7352	Ctrl unique
Intron	1840	33.0995	NA unique				Intron	388	8.20643	Ctrl unique
Promoter (¬±5Kb TSS)	1445	25.9939	NA unique				Promoter (¬±5Kb TSS)	274	5.79526	Ctrl unique
UTR 5'/3'	69	1.24123	NA unique				UTR 5'/3'	4	0.0846024	Ctrl unique
Exon	1116	5.7953	AA unique				Exon	869	5.12926	DMOG unique
Intergenic	2992	15.5372	AA unique				Intergenic	2732	16.1256	DMOG unique
Intron	7154	37.1501	AA unique				Intron	4495	26.5317	DMOG unique
Promoter (¬±5Kb TSS)	7556	39.2377	AA unique				Promoter (¬±5Kb TSS)	8648	51.0447	DMOG unique
UTR 5'/3'	439	2.27969	AA unique				UTR 5'/3'	198	1.16869	DMOG unique
Exon	324	7.67954	common				Exon	59	2.29037	common
Intergenic	1472	34.8898	common				Intergenic	2306	89.5186	common
Intron	900	21.3321	common				Intron	104	4.03727	common
Promoter (¬±5Kb TSS)	1470	34.8424	common				Promoter (¬±5Kb TSS)	105	4.07609	common
UTR 5'/3'	53	1.25622	common				UTR 5'/3'	2	0.0776398	common
Exon	533	5.09414	All peaks NA				Exon	166	2.22312	All peaks Ctrl
Intergenic	3645	34.837	All peaks NA				Intergenic	6405	85.7774	All peaks Ctrl
Intron	3048	29.1312	All peaks NA				Intron	499	6.68274	All peaks Ctrl
Promoter (¬±5Kb TSS)	3124	29.8576	All peaks NA				Promoter (¬±5Kb TSS)	391	5.23637	All peaks Ctrl
UTR 5'/3'	113	1.08	All peaks NA				UTR 5'/3'	6	0.0803536	All peaks Ctrl
Glossary
Number of HIF-1a peaks at corresponding genomic annotations (promoter, exon, intron, UTR 5'/3', intergenic)
n	number of HIF-1a peaks at corresponding genomic annotations
group	NA unique	HIF1A "NA-unique" peaks
	AA unique	HIF1A "AA-unique" peaks
	common	HIF1A "NA-AA common" peaks
	All peaks NA	All HIF1A peaks in NA
	Ctrl unique	HIF1A "Ctrl-unique" peaks
	DMOG unique	HIF1A "DMOG-unique" peaks
	common	HIF1A "Ctrl-DMOG common" peaks
	All peaks Ctrl	All HIF1A peaks in Ctrl

## Sheet: ED Fig. 5l
matched_category	number genes (n)	group
Basemente membrane	0	HIF1A-Ctrl unique
CSPGs	0	HIF1A-Ctrl unique
Collagen	1	HIF1A-Ctrl unique
ECM	4	HIF1A-Ctrl unique
PGs + GAGs	3	HIF1A-Ctrl unique
Basemente membrane	36	HIF1A_DMOG unique
CSPGs	10	HIF1A_DMOG unique
Collagen	147	HIF1A_DMOG unique
ECM	226	HIF1A_DMOG unique
PGs + GAGs	67	HIF1A_DMOG unique
Basemente membrane	0	HIF1A_common
CSPGs	0	HIF1A_common
Collagen	2	HIF1A_common
ECM	4	HIF1A_common
PGs + GAGs	0	HIF1A_common
Glossary
Number of genes containing HIF-1a peaks at promoter regions (<5kb TSS) in the indicated peak subsets (Ctrl-unique, DMOG-unique, common)
Genes are annotated to a "matched_category" based on Gene Ontology terms: Basement membrane, CSPGs, Collagen, ECM, PGs + GAGs
number genes (n)	number of genes in the corresponding category
group	HIF1A-Ctrl unique	HIF1A "Ctrl-unique" peaks
	HIF1A_DMOG unique	HIF1A "DMOG-unique" peaks
	HIF1A_common	HIF1A "Ctrl-DMOG common" peaks

## Sheet: ED Fig. 5m
	Number of HIF-1α binding sites within 5kb, 10kb or 100kb from TSS
GENE SYMBOL	Ctrl_5kb	Ctrl_10kb	Ctrl_100kb	DMOG_5kb	DMOG_10kb	DMOG_100kb
CD44	0	0	0	0	1	1
CHST11	0	0	0	0	0	1
CHSY1	0	0	0	3	4	7
CSGALNACT2	0	0	0	0	0	1
DSE	0	1	1	0	2	4
DSEL	0	0	0	1	1	1
VCAN	0	0	0	1	1	1
CSPG4	0	0	0	0	1	2
Glossary
Number of HIF-1α binding sites in the proximity of genes of interest (< 5kb, < 10kb and < 100kb from TSS)
HIF-1α binding sites from the Ctrl (control) and DMOG (DMOG-treated) datasets
