# Supplementary material for: Tumour acidosis remodels the glycocalyx to control lipid scavenging and ferroptosis
Source: Nat Cell Biol. 2026 Feb 11;28(3):567–80. doi: 10.1038/s41556-026-01879-y (PMC12992114; doi:10.1038/s41556-026-01879-y)
Supplement: Supplementary file 18 — Source data for each presented plot. [file 41556_2026_1879_MOESM18_ESM.xlsx]

## Sheet: ED Fig. 6a
U87MG 2D
LD area/cell
Fold of pH 6.4 Ctrl cells
	pH 7.4		pH 6.4
Area #	Ctrl	FASNi 50µM	Ctrl	FASNi 50µM
1	0.175766	0.255144	1.97137	0.611874
2	0.727634	0.068038	0.501429	2.50487
3	0.028349	0.19313	1.06625	1.47417
4	0.134659	0.099223	0.824156	0.566101
5	0.322868	0.219708	0.963878	0.923379
6	0.200808	0.790947	1.29535	1.15949
7	0.116232	0.056699	1.21396	0.646932
8	0.179546	0.085048	0.726452	0.562511
9	0.205533	0.190346	0.837094	1.6576
10	0.238135	0.24097	0.600061	0.566278

## Sheet: ED Fig. 6c
Nanoparticle analyses by Exoid-IZON of isolated U87MG EVs											Glossary
Concentration (particles/mL)											CM= conditioned medium
Particle Diameter (nm)	U87MG EV			U87MG CM			U87MG CM Sup				CM Sup= EV-depleted CM
107.5							17737.5
112.5				0	0	0	452306
117.5	0	0	0	3.76935e+06	2.2904e+06	1.06878e+06	337012
122.5	200871283	144103312		6.65918e+06	6.77959e+06	7.74863e+06	230587	173624
127.5	139736545	183404215	183004545	5.65402e+06	5.77181e+06	6.27906e+06	248325	243073
132.5	144103312	144103312	211159090	5.52838e+06	6.04666e+06	5.87827e+06	283800	303841
137.5	117902710	113535943	145465151	5.65402e+06	5.95504e+06	4.8095e+06	133031	260435
142.5	104802408	100435641	112618181	2.76419e+06	3.02333e+06	4.14151e+06	203981	190986
147.5	8.29686e+07	7.86018e+07	107925757	3.39241e+06	2473634	2.67194e+06	88687.4	130218
152.5	6.98683e+07	4.36677e+07	84463636	2.01032e+06	2.74848e+06	2.40475e+06	70949.9	164942
157.5	4.36677e+07	6.55015e+07	5.63091e+07	2.13596e+06	2.38202e+06	2.27115e+06	159637	95493
162.5	5.6768e+07	4.80344e+07	3.75394e+07	1.25645e+06	2.56525e+06	2.13755e+06	70949.9	156261
167.5	3.49341e+07	1.31003e+07	5.16167e+07	1.25645e+06	2.10717e+06	1.73676e+06	44343.7	121537
172.5	4.36677e+07	3.93009e+07	1.87697e+07	2.38725e+06	1.64909e+06	1.46957e+06	70949.9	69449.4
177.5	4.36677e+07	3.05674e+07	9.38485e+06	1.63338e+06	1.37424e+06	935180	106425	95493
182.5	2.18338e+07	3.49341e+07	5.16167e+07	753869	916161	1.33597e+06	53212.4	112855
187.5	2.18338e+07	3.05674e+07	2.34621e+07	879514	1.00778e+06	1.46957e+06	35474.9	69449.4
192.5	2.18338e+07	3.05674e+07	1.87697e+07	1.00516e+06	732929	400791	70949.9	78130.6
197.5	2.62006e+07	8.73353e+06	1.87697e+07	628225	458080	534388	35474.9	43405.9
202.5	1.74671e+07	1.31003e+07	9.38485e+06	251290	274848	667986	17737.5	156261
207.5	2.62006e+07	8.73353e+06	2.34621e+07	628225	641313	400791	26606.2	86811.8
212.5	8.73353e+06	8.73353e+06	2.34621e+07	502580	549696	133597	17737.5	34724.7
217.5	4.36677e+06	1.31003e+07	2.34621e+07	753869	366464	133597	35474.9	26043.5
222.5	4.36677e+06	4.36677e+06	9.38485e+06	251290	183232	667986	8868.74	52087.1
227.5	4.36677e+06	8.73353e+06	9.38485e+06	502580	0	400791	0	52087.1
232.5	1.31003e+07	4.36677e+06	9.38485e+06	251290	274848	267194	0	0
237.5	0	4.36677e+06	0	251290	274848	267194	8868.74	26043.5
242.5	8.73353e+06	1.74671e+07	9.38485e+06	125645	183232	0	8868.74	17362.4
247.5	4.36677e+06	8.73353e+06	0	125645	91616.1	0	8868.74	0
252.5	4.36677e+06	1.31003e+07	4.69242e+06	0	0	267194	0	8681.18
257.5	1.31003e+07	1.31003e+07	4.69242e+06	251290	183232	133597	0	8681.18
262.5	0	0	0	251290	91616.1	0	17737.5	0
267.5	1.31003e+07	1.74671e+07	9.38485e+06	0	91616.1	267194	0	0
272.5	8.73353e+06	4.36677e+06	0	125645	0	133597	0	0
277.5	4.36677e+06	0	4.69242e+06	251290	91616.1	0	0	0
282.5	4.36677e+06	8.73353e+06	9.38485e+06	125645	91616.1	133597	0	0
287.5	0	0	0	0	274848	0	0	8681.18
292.5	8.73353e+06	8.73353e+06	9.38485e+06	125645	0	133597	0	0
297.5	0	8.73353e+06	0	0	0	133597	0	8681.18
302.5	4.36677e+06	4.36677e+06	0	125645	0	267194	0	8681.18
307.5	0	8.73353e+06	9.38485e+06	125645	0	133597	0	8681.18
312.5	4.36677e+06	8.73353e+06	0	0	183232	0	8868.74	0
317.5	4.36677e+06	1.31003e+07	9.38485e+06	0	0	133597		0
322.5	0	0	4.69242e+06	0	0	0		8681.18
327.5	4.36677e+06	8.73353e+06	9.38485e+06	0	0	0		0
332.5	0	0	9.38485e+06	0	183232	133597		0
337.5	0	4.36677e+06	0	0	91616.1	0		8681.18
342.5	0	0	9.38485e+06	0	0	0		0
347.5	4.36677e+06	4.36677e+06	0	0	0	133597		0
352.5	0	0	4.69242e+06	0	0	0		0
357.5	0	0	4.69242e+06	0	0	133597		0
362.5	0	0	0	0	91616.1	0		0
367.5	0	8.73353e+06	4.69242e+06	0	91616.1	0		0
372.5	0	0	0	0	0	0		0
377.5	8.73353e+06	0	0	0	0	0		0
382.5	0	4.36677e+06	9.38485e+06	0	0	0		8681.18
387.5	0	0	0	0	0	0		0
392.5	4.36677e+06	0	0	0	0	0		0
397.5	4.36677e+06	0	4.69242e+06	0	0	0		0
402.5	0	0	0	0	0	0		0
407.5	0	4.36677e+06	0	0	0	0		0
412.5	0	4.36677e+06	0	0	0	0		0
417.5	0	0	0	0	0	0		0
422.5	0	0	0	0	0	0		8681.18
427.5	0	0	0	0	0	0		0
432.5	0	0	0	0	0	0		8681.18
437.5	4.36677e+06	0	0	0	0	0		0
442.5	4.36677e+06	4.36677e+06	0	0	0	133597		0
447.5	0	0	0	125645	0	0		0
452.5	0	0	0	0	0	0		0
457.5	0	4.36677e+06	0	0	0	133597		0
462.5	0	8.73353e+06	0	0	0	0		0
467.5	0	0	0	0	0	0		8681.18
472.5	0	0	4.69242e+06	0	0	0		0
477.5	0	0	0	125645	0	0		0
482.5	0	0	0	0	0	0		0
487.5	0	0	0	0	0	133597		0
492.5	0	4.36677e+06	0	0	0			0
497.5	0	0	0	0	91616.1			0
502.5	0	0	0	0	0			8681.18
507.5	0	0	0	0	0
512.5	0	4.36677e+06	0	125645	0
517.5	0	0	0		0
522.5	4.36677e+06	4.36677e+06	4.69242e+06		0
527.5	0	0	0		0
532.5	0	0	0		0
537.5	0	0	0		0
542.5	0	0	0		0
547.5	0	0	0		0
552.5	0	0	0		0
557.5	0	0	0		0
562.5	0	0	0		0
567.5	0	0	0		91616.1
572.5	0	0	0
577.5	0	0	0
582.5	0	0	0
587.5	0	4.36677e+06	0
592.5	0		0
597.5	0		0
602.5	0		0
607.5	0		0
612.5	0		0
617.5	0		0
622.5	0		0
627.5	0		0
632.5	0		0
637.5	4.36677e+06		0
642.5	0		0
647.5	0		0
652.5	0		0
657.5	0		0
662.5	0		0
667.5	0		0
672.5	0		0
677.5	0		0
682.5	0		0
687.5	0		0
692.5	0		0
697.5	0		0
702.5	0		0
707.5	0		0
712.5	0		0
717.5	0		0
722.5	0		0
727.5	0		0
732.5	0		0
737.5	4.36677e+06		4.69242e+06
742.5
747.5
752.5
757.5
762.5
767.5
772.5
777.5
782.5
787.5
792.5
797.5
802.5
807.5
812.5
817.5
822.5
827.5
832.5
837.5
842.5
847.5
852.5
857.5

## Sheet: ED Fig. 6e
U87MG 2D, pH 6.4
LD area/cell
Fold of Ctrl
Experiment #	Area #	Ctrl	EVs 50 µg/mL	LDL 50 µg/mL	FBS 10 %
1	1	0.279922	5.62389	6.97473	11.4224
	2	0.606498	7.88448	11.8874	19.5507
	3	0.933074	6.53152	13.7978	25.5596
	4	0.693141	2.58773	16.982	33.4248
	5	1.36462	3.55235	25.4729	23.9904
	6	2.12274	2.28329	16.7798	23.7747
2	1	0.378007	5.07609
	2	0.56701	3.27606
	3	0.756014	2.26804
	4	1.70103	11.3402
	5	1.99313	5.4001
	6	0.604811	9.07217
	7		3.65407
	8		21.6724
	9		3.17526
	10		3.45606
	11		2.64605
	12		2.39404
3	1	0.305499		7.98371
	2	0.977597		11.1202
	3	2.56619		17.5967
	4	0		11.4868
	5	2.15071		20.5295
	6	0		8.55397
4	1	0.964068			5.78441
	2	0.611812			7.4371
	3	1.2713			10.1598
	4	0.800918			4.74618
	5	1.46199			8.63212
	6	0.889909			8.20694

## Sheet: ED Fig. 6f
U87MG 2D, pH 6.4
CS surface stain MFI
Fold of Ctrl
Experiment #	Replicate #	Ctrl	EVs 100 μg/mL	LDL 50 μg/mL	FBS 10%
1	1	1.06382	1.40827	1.68366	2.65962
	2	0.936183	1.1496	1.7113	2.58656
2	1	0.92	1.49		1.55
	2	0.97	1.85		1.84
	3	0.99	1.74		1.53
	4	1.12	1.45		1.28
3	1	0.89		1.65
	2	1.01		2.06
	3	1.1		2.09
	4	1		2.07

## Sheet: ED Fig. 6g
U3054MG 2D, pH 7.4 or 6.4
CS surface stain MFI
Fold of Ctrl pH 7.4
	pH 7.4	pH 6.4
Replicate #	Ctrl	Ctrl	LDL 15 μg/mL
1	0.96	1.73	2.21
2	1.08	1.57	2.23
3	0.96	1.73	2.12

## Sheet: ED Fig. 6h
U3047MG 2D, pH 7.4 or 6.4
CS surface stain MFI
Fold of Ctrl pH 7.4
	pH 7.4	pH 6.4
Replicate #	Ctrl	Ctrl	EVs 50 μg/mL
1	0.904829	1.04768	1.55521
2	1.11011	1.16021	1.41251
3	1.0004	0.93492	1.54015
4	0.984665	1.28639	1.38019

## Sheet: ED Fig. 6k
U87MG 2D, pH 7.4 or 6.4
PKH-EV [15 µg/mL] uptake MFI
Fold of pH 7.4
Experiment #	Replicate #	pH 7.4	pH 6.4
1	1	1.15521	0.601426
	2	0.932477	0.618829
	3	0.912314	0.685171
2	1	0.93399	0.60483
	2	0.92414	0.367266
	3	1.14187	0.500941

## Sheet: ED Fig. 6l
U3054MG 2D, pH 7.4 or 6.4
DiL-LDL [15 µg/mL] uptake MFI
Fold of pH 7.4
Replicate #	pH 7.4	pH 6.4
1	1.03217	0.52414
2	1.00906	0.508721
3	0.958777	0.699637

## Sheet: ED Fig. 6m
U87MG 2D, NA and AA
Ligand uptake MFI
Fold of NA
		NA				AA
Experiment #	Replicate #	Tfn	CtxB	Dextran	Albumin	Tfn	CtxB	Dextran	Albumin
1	1	0.998208	0.994651	1.19157	0.98912	0.936935	1.53621	1.37243	2.49159
	2	1.04732	1.13893	1.04165	1.02036	0.824989	1.57317	1.29351	2.30267
	3	0.95447	0.866417	0.766787	0.990516	0.715211	1.49126	1.10622	2.26523
2	1	1.06485	1.06454	1.258	0.9955	1.16493	1.60731	1.51803	2.72257
	2	1.0039	1.01435	0.912865	1.00656	1.12588	1.55975	1.38036	2.70519
	3	0.931257	0.921111	0.82914	0.997945	1.09973	1.56111	1.51619	2.69093

## Sheet: ED Fig. 6n
U87MG 2D, NA and AA
Surfaceome internalization MFI
Fold of NA
Experiment #	Replicate #	NA	AA
1	1	0.998223	2.07013
	2	1.06947	2.10674
	3	0.932308	2.00603
2	1	0.938526	1.76012
	2	0.985869	1.87953
	3	1.0756	1.87304
3	1	1.01645	1.4655
	2	0.932072	1.40592
	3	1.05148	1.52382

[truncated: 2 more sheets: ED Fig. 6o, ED Fig. 6p]
