# Supplementary material for: Tumour acidosis remodels the glycocalyx to control lipid scavenging and ferroptosis
Source: Nat Cell Biol. 2026 Feb 11;28(3):567–80. doi: 10.1038/s41556-026-01879-y (PMC12992114; doi:10.1038/s41556-026-01879-y)
Supplement: Supplementary file 20 — Source data for each presented plot. [file 41556_2026_1879_MOESM20_ESM.xlsx]

## Sheet: ED Fig. 7a
U87MG 2D, NA and AA							U87MG 2D, NA and AA
CS surface stain MFI							HS surface stain MFI
Fold of NA Ctrl							Fold of NA Ctrl
		NA		AA					NA		AA
Experiment #	Replicate #	Ctrl	Chlorate 25 mM	Ctrl	Chlorate 25 mM		Experiment #	Replicate #	Ctrl	Chlorate 25 mM	Ctrl	Chlorate 25 mM
1	1	0.865014	0.52389	3.7235	1.3289		1	1	1.02724	0.598333	0.846046	0.526057
	2	1.0079	0.533137	4.26276	1.39813			2	1.02144	0.669549	0.968497	0.48232
	3	1.12708	0.658123	4.06158	1.21364			3	0.951321	0.527203	0.856392	0.511626
2	1	1.02965	0.601956	9.59462	5.59794		2	1	1.03304	0.290009	1.10197	0.892619
	2	1.07864	0.602642	9.56806	4.98358			2	0.958404	0.402565	0.965877	0.856001
	3	0.891706	0.338802	8.14085	5.69405			3	1.00855	0.3419	1.20587	0.753187

## Sheet: ED Fig. 7f
U87MG 2D, NA and AA
Proportion of colocalization of EVs with marker (Dx or CtxB)
Per cell
		NA cells		AA cells
Experiment #	Cell #	EV + CtxB	EV + Dx	EV + CtxB	EV + Dx
1	1	0.361656	0.20864	0.158554	0.41891
	2	0.605108	0.22179	0.0491525	0.6013
	3	0.255218	0.21871	0.0558894	0.4306
	4	0.165633	0.03267	0.0760603	0.57839
	5	0.228595	0.13268	0.0838472	0.40553
	6	0.318485	0.14829	0.0270016	0.33122
	7	0.272323	0.10808	0.01001	0.42521
	8	0.265458	0.13826	0.0388013	0.33668
	9	0.236725	0.18877	0.0423532	0.45392
	10	0.135055	0.13081	0.0743663	0.56204
	11	0.273194	0.14374	0.0663423	0.4829
	12	0.121794		0.0623478
2	1	0.306058	0.045285	0.196163	0.43627
	2	0.345229	0.25081	0.010735	0.4883
	3	0.201175	0.044695	0.39007	0.39092
	4	0.338023	0.10866	0.225684	0.40563
	5	0.234202	0.16052	0.098021	0.5904
	6	0.158456	0.12658	0.057741	0.43732
	7	0.229993	0.30984	0.017257	0.40536
	8	0.188386	0.11634	0.195854	0.39431
	9	0.509391	0.1362	0.203287	0.48429
	10	0.203559	0.14384	0.100187	0.48283
	11	0.202936	0.1409	0.060739	0.48099
	12	0.523504	0.11609	0.316044	0.45383
	13		0.14944		0.28722

## Sheet: ED Fig. 7h
U87MG 2D, NA and AA
SDC1 surface, Normalized relative abundance
Fold of NA
Protein #	NA	AA
SDC1	1	0.234264
Value is mean of 3 technical replicates

## Sheet: ED Fig. 7i
U87MG 2D, NA and AA
SDC1 uptake, Normalized relative abundance
Fold of NA
Protein #	NA	AA
SDC1	1	0.572028
Value is mean of 3 technical replicates
