# Supplementary material for: Tumour acidosis remodels the glycocalyx to control lipid scavenging and ferroptosis
Source: Nat Cell Biol. 2026 Feb 11;28(3):567–80. doi: 10.1038/s41556-026-01879-y (PMC12992114; doi:10.1038/s41556-026-01879-y)
Supplement: Supplementary file 22 — Source data for each presented plot. [file 41556_2026_1879_MOESM22_ESM.xlsx]

## Sheet: ED Fig. 8a
U87MG 2D, pH 7.4 or 6.4
Confluency
Fold of t=0
	pH 7.4						pH 6.4
Time (h)	SF			LDL 100 µg/mL			SF			LDL 100 µg/mL
0	1	1	1	1	1	1	1	1	1	1	1	1
12	1.08299	1.29021	1.00602	1.18478	1.1483	1.17731	1.35243	1.44386	1.34194	1.2334	1.19922	1.08813
24	1.23541	1.46154	1.30043	1.57772	1.54773	1.50884	1.62038	1.79578	1.67144	1.33176	1.22741	1.23184
36	1.57073	1.75287	1.5093	1.64931	1.73731	1.82894	1.89061	1.90593	1.8995	1.17271	1.08354	1.06744
48	1.90352	2.20893	1.82318	2.03505	2.04243	2.02888	1.95433	2.01931	2.04994	1.14625	1.05347	1.0893
60	2.1163	2.59715	2.13831	2.41158	2.41185	2.5188	2.17022	2.22642	2.28896	1.2178	1.11311	1.1305
72	2.38661	2.87714	2.42342	2.81927	2.83381	2.87698	2.31385	2.30552	2.40075	1.22616	1.11728	1.1169
84	2.54447	3.07253	2.64339	3.09619	3.16511	3.19345	2.53457	2.39318	2.55428	1.22123	1.12394	1.07946
96	2.65483	3.21731	2.77699	3.28132	3.39768	3.52937	2.68707	2.50262	2.67536	1.13923	1.11868	1.00977

## Sheet: ED Fig. 8b
U3054MG 2D, pH 7.4 or 6.4
Confluency
Fold of t=0
	pH 7.4						pH 6.4
Time (h)	SF			LDL 50 µg/mL			SF			LDL 50 µg/mL
0	1	1	1	1	1	1	1	1	1	1	1	1
12	1.397	1.39633	1.36778	1.6254	1.50484	1.68006	1.16332	1.11825	1.10609	1.4927	1.47662	1.49294
24	1.8389	1.73155	1.73711	1.88096	1.82427	1.92298	1.26907	1.24035	1.242	1.52583	1.55559	1.58882
36	1.94747	1.91736	1.89564	2.0807	2.0064	2.08406	1.31803	1.32304	1.30337	1.31726	1.33191	1.3384
48	2.01521	2.00617	2.00207	1.95956	1.92424	1.96611	1.36721	1.32316	1.30527	1.12742	1.14217	1.12796
60	2.21275	1.99813	2.23268	1.72133	1.81149	1.90817	1.33915	1.3393	1.30463	1.06907	0.996863	1.12559
72	2.50384	2.12493	2.32199	1.73538	1.69857	1.89797	1.33724	1.36457	1.32045	1.10701	1.02642	1.14068
84	2.69957	2.23449	2.37985	1.81889	1.76549	1.88065	1.37304	1.43213	1.37776	1.14757	1.08379	1.19838
96	2.87651	2.27751	2.45143	1.97341	1.86978	1.98075	1.41561	1.48226	1.49703	1.19118	1.1595	1.26473

## Sheet: ED Fig. 8c
U87MG 2D, pH 6.4
Cell viability
Fold of SF Ctrl
	SF		LDL 100 µg/mL
Replicate #	Ctrl	CSi 2.5 mM	Ctrl	CSi 2.5 mM
1	0.948369	0.662331	0.895804	0.304116
2	0.999466	0.85031	0.808819	0.548262
3	1.05217	1.01241	1.02815	0.542259

## Sheet: ED Fig. 8d
U3054MG 2D, pH 7.4 or 6.4
Cytotoxicity normalized to confluency
Fold of t=0
	pH 7.4								pH 6.4
Time (h)	LDL 15 µg/mL				LDL 15 µg/mL , CSi 2.5 mM				LDL 15 µg/mL				LDL 15 µg/mL , CSi 2.5 mM
0	1	1	1	1	1	1	1	1	1	1	1	1	1	1	1	1
12	0.577529	0.748059	0.642693	1.2093	1.15201	0.705414	0.948863	0.868861	2.0914	4.45184	1.51606	2.51262	1.95128	2.55923	1.77236	1.30931
24	0.472118	0.469762	0.619147	0.853621	1.14896	0.849758	1.04261	0.950446	1.99065	4.70966	1.63312	3.2811	3.0371	3.19018	2.59837	1.92631
36	0.402589	0.354656	0.513498	0.686712	0.949242	0.555553	0.83148	0.702926	2.00681	4.14888	1.90977	2.88888	3.93057	4.97894	4.18018	2.44382
48	0.380632	0.334481	0.413272	0.627064	0.736608	0.50826	0.647486	0.719894	2.25892	4.5775	2.39831	2.8515	4.50904	5.67604	5.46789	2.70386
60	0.340473	0.372761	0.449628	0.67691	0.70127	0.597414	0.61225	0.695798	2.28753	4.2074	2.37662	2.80947	5.0977	5.92535	5.58664	2.84916
72	0.332943	0.389928	0.529531	0.628065	0.746551	0.737713	0.587305	0.66343	2.51233	4.40103	2.29812	2.61666	5.49028	6.36011	6.11927	3.03823
84	0.328117	0.507185	0.489435	0.60383	0.730598	0.71132	0.605627	0.706498	2.22711	4.2836	2.1391	2.52171	6.4858	6.47867	6.20667	3.2759
96	0.368068	0.637077	0.49044	0.575634	0.766535	0.696175	0.669198	0.74206	2.18367	4.17936	2.13549	2.44482	6.85483	7.47537	6.11841	3.45612

## Sheet: ED Fig. 8e
U87MG 2D, NA and AA
Cytotoxicity normalized to confluency
Fold of NA siCtrl
	NA																								AA
Time (h)	siCtrl												siRNA #1												siCtrl												siRNA #1
0	0.890739	1.04604	1.22079	0.631133	1.0577	1.1536	0.765677	1.1139	1.24822	0.71879	0.715972	1.43745	0.58726	0.513654	0.644201	0.559771	0.578796	0.785296	0.649579	0.4167	1.03473	0.300204	1.31658	0.855471	0.646769	0.349839	0.851775	0.779265	0.722155	0.341517	0.509793	2.32313	1.16544	1.0288	1.09571	0.847296	1.29811	0.880529	0.898487	0.827987	0.858024	0.958993	2.41143	2.18493	0.960621	1.54951	2.55357	0.725654
12	0.997724	0.993626	1.37286	1.0198	0.863293	0.752703	0.813383	1.36772	1.17318	0.688426	0.345328	1.61196	0.892176	0.808413	0.815586	0.644538	0.457156	0.70732	1.09862	0.495001	1.12433	0.626749	1.26284	0.719351	1.63952	0.692008	1.3174	0.906353	0.632157	0.396521	1.03399	2.41332	1.52394	0.479364	0.78745	1.72095	1.79413	0.841119	1.10985	1.53108	0.997997	0.964481	3.58077	2.78094	2.88998	4.04756	2.92962	1.09141
24	1.17643	0.880785	1.60808	1.1721	0.480404	0.682197	0.893431	1.04843	1.12316	0.959616	0.353196	1.62217	0.906914	0.900773	0.66484	1.25211	0.925745	0.824976	1.33728	0.715077	1.24775	0.773862	0.886687	0.903324	0.840092	1.86254	1.31518	1.78417	1.55338	0.944635	3.46142	4.80192	1.97258	1.81739	1.21949	1.99933	2.4751	1.81706	2.76314	2.34722	1.62516	1.54781	7.64909	5.79743	4.1948	6.13449	6.7504	3.62371
36	1.05729	0.828014	1.58449	1.06911	0.492965	0.968137	1.35897	0.840708	1.15069	0.829491	0.311792	1.50835	1.20555	1.16751	0.602706	1.23036	0.942918	0.520728	1.5733	1.63572	1.8061	1.02172	1.30023	1.32795	0.568512	2.85663	2.82706	2.13002	1.99899	1.66393	2.39005	3.95885	2.72055	1.71212	3.05219	1.18525	1.63935	3.81512	9.58138	3.19095	3.07441	5.6361	11.8309	4.52842	4.22344	3.84951	9.70501	2.85063
48	1.16844	1.21988	1.33546	1.12804	0.449	0.699175	1.51989	0.475892	1.44884	1.04326	0.292918	1.2192	1.35879	1.56732	0.682454	1.10915	1.13486	0.328505	2.43211	1.53794	1.9237	0.985769	2.18068	1.46948	2.96333	2.76696	1.7845	2.60841	2.58793	2.26045	2.62741	4.01936	4.17475	1.646	3.39588	1.48294	2.90312	5.10353	11.2306	4.67696	3.4497	6.03819	11.2294	5.95153	5.00998	7.41775	6.8899	4.04844
60	1.1371	0.764967	1.38947	1.56455	0.431997	0.711918	0.898399	0.275167	0.848566	1.88711	0.604629	1.48613	1.915	2.29189	1.28777	0.901924	1.86544	1.03976	1.33693	1.65755	1.44878	1.09026	2.44873	1.69152	2.81195	4.50366	3.33723	2.47666	4.29334	2.60742	3.19025	4.13774	4.228	2.93279	1.3174	1.75776	6.23867	5.97408	12.6441	7.18654	5.05644	9.16328	5.81666	6.574	4.6026	5.45761	6.11874	5.00949
72	1.30276	0.604138	0.873071	2.10192	0.239678	0.878434	1.68449	0.300564	0.784214	1.59882	0.431456	1.20046	1.87156	1.58688	1.19158	0.729041	1.10708	0.755427	1.92503	2.03746	1.28711	0.724761	3.32165	2.38787	3.08507	4.37881	1.73558	1.57549	2.95453	2.40306	4.6174	4.23344	4.45984	1.84445	1.56792	2.20265	6.34827	5.75808	12.5579	4.15111	4.12785	4.86649	10.6898	11.283	4.27982	6.67267	5.61646	6.22497

## Sheet: ED Fig. 8f
U87MG 2D, AA
Cytotoxicity normalized to confluency
Fold of t=0
	SF												LDL 50 µg/mL
Time (h)	siCtrl						siRNA #1						siCtrl						siRNA #1
0	1	1	1	1	1	1	1	1	1	1	1	1	1	1	1	1	1	1	1	1	1	1	1	1
12	2.40776	1.5339	2.1758	1.77532	3.34657	5.676	0.795915	3.84567	2.94921	4.39684	2.57021	2.46386	1.96534	2.7505	1.07141	2.05972	3.02063	2.48558	2.55592	1.58347	3.89036	2.82248	1.9742	2.77271
24	2.7939	1.89651	2.29329	2.34645	2.76834	8.52913	1.99509	9.20927	8.53093	4.72989	5.56522	2.59925	2.21514	3.51231	1.79028	1.41698	2.21082	2.39394	4.9069	8.05678	7.36605	3.2805	3.53853	3.73052
36	2.95695	1.60668	1.15643	2.35674	2.93566	5.48564	2.58951	8.1297	11.2027	4.75883	5.15947	2.78083	2.33316	2.34654	1.86017	1.19711	1.65419	1.83767	8.90819	11.9878	14.9428	4.00981	3.74166	3.56666
48	2.91259	2.05014	1.26483	2.27853	2.36442	3.59786	2.16532	5.53801	6.70949	4.80883	5.4488	2.07888	1.73178	2.57579	1.98435	1.16293	1.64433	1.51764	7.75844	13.1203	19.495	3.80162	4.95432	4.04868
60	2.84639	2.10494	1.39337	1.88465	2.03938	2.10276	2.50486	4.60593	4.90045	5.02271	4.17293	1.99844	1.88383	2.60983	2.44498	1.07922	1.50536	1.41463	7.77902	16.5547	17.2548	4.34349	5.29695	4.39595
72	3.28047	1.83855	0.903998	1.45956	1.77061	1.99211	2.48195	5.44944	4.2221	4.42772	3.87083	1.6827	2.49838	2.70941	2.42591	0.784966	1.36756	1.31089	9.13822	15.0971	17.7758	4.41065	4.82526	3.73359
84	2.36268	1.47384	0.827649	1.08016	1.39907	1.62045	2.74296	5.76874	4.58162	3.89358	3.31188	1.89592	2.92933	3.04487	2.29238	0.629476	1.20562	1.11798	9.33756	15.509	18.8145	4.26771	4.55187	4.22984
96	2.13945	1.1456	0.807114	0.951977	1.29444	1.34968	2.78391	5.69718	5.26973	3.31768	2.49781	1.52015	3.56602	3.31536	2.47429	0.980541	1.06205	1.10308	8.69922	15.4871	18.8547	4.06937	3.88496	3.71058

## Sheet: ED Fig. 8h
U87MG, 3D				U3054MG, 3D				U3047MG, 3D
CS area/ total cell number				CS area/ total cell number				CS area/ total cell number
Fold of Ctrl				Fold of Ctrl				Fold of Ctrl
Spheroids #	Ctrl	CSi 1.25 mM		Spheroids #	Ctrl	CSi 1.25 mM		Spheroids #	Ctrl	CSi 1.25 mM
1	1.5721	0.276141		1	1.30567	0.049051		1	2.89724	0.546507
2	0.865313	0.225694		2	1.034	0.036833		2	1.7766	0.010425
3	0.68924	0.416741		3	0.692665	0.018973		3	0.521863	0.209402
4	0.670911	0.426775		4	0.935348	0.012874		4	0.474927	0.099092
5	0.729495	0.116953		5	0.607513	0.058061		5	1.4638	0.451967
6	0.820898	0.205854		6	1.13657	0.00496		6	0.342703	0.459693
7	1.12699	0.192199		7	1.31407	0.009126		7	0.116824	0.026096
8	1.18067	0.268931		8	0.953365	0.030471		8	0.406035	0.047031
9	1.37089	0.65444		9	1.05354	0.045447
10	1.38332	0.373336		10	0.791087	0.017175
11	1.05571	0.110093		11	1.10259	0.017532
12	0.534461	0.189892		12	1.07358	0.008567

## Sheet: ED Fig. 8j
U3047MG 3D
LipidTox, Integrated intensity
Fold of Ctrl
Spheroid #	Ctrl	CSi 1.25 mM
1	0.893078	1.67969
2	0.805677	1.71879
3	0.952707	1.54802
4	0.720332	1.95338
5	1.08121	2.19914
6	1.25136	2.12739
7	1.29564	2.10335

## Sheet: ED Fig. 8k
U3047MG 3D
Spheroid size
Fold of t=0
Time (h)	Ctrl				CSi 0.63 mM				CSi 1.25 mM				CSi 2.5 mM
0	1	1	1	1	1	1	1	1	1	1	1	1	1	1	1	1
12	1.02545	0.998459	1.03011	1.00921	0.964947	1.01043	1.00548	1.00262	0.988429	1.00256	0.998076	1.01295	0.98288	0.997826	0.991393	0.979392
24	0.99257	0.982219	1.00029	0.993954	0.954117	0.997653	0.973938	0.979252	0.964196	0.979728	0.97744	0.992905	0.967343	0.972834	0.968419	0.960384
36	1.01518	1.02544	1.02712	1.02498	0.98652	1.00996	1.01023	0.998145	0.974317	0.995458	0.978411	0.995307	0.97745	0.956351	0.963518	0.969478
48	1.02641	1.02296	1.02885	1.0554	1.00602	1.02872	1.02771	1.01723	1.0012	1.00213	1.01716	1.0188	0.967504	0.953706	0.954046	0.970171
60	1.06917	1.08697	1.06049	1.07896	1.03846	1.03466	1.0645	1.03344	1.04922	1.00521	1.03311	1.00262	0.975686	0.922856	0.938905	0.972045
72	1.12102	1.11579	1.09929	1.10608	1.05794	1.0556	1.09172	1.06667	1.0721	1.00626	1.0572	1.02674	0.943029	0.903868	0.918741	0.974642
84	1.17226	1.16599	1.13448	1.14175	1.08773	1.0669	1.12324	1.0746	1.06445	1.00754	1.05684	1.03016	0.909582	0.870111	0.900294	0.959011
96	1.21576	1.18796	1.15795	1.20158	1.08144	1.0957	1.13895	1.08897	1.07841	0.998422	1.0518	1.01552	0.865721	0.833994	0.872302	0.925573

## Sheet: ED Fig. 8l
U87MG 3D, NA and AA
Invasion Largest Invading Brightfield object area (μm2)
Time (h)	NA								AA
0	20384.8	17130.9	1459.47	14905.8	7.97526	2488.28	36143.9	28248.4	3564.94	0	3381.51	2663.74	0	1499.35	23535	1898.11
24	22633.8	6978.35	16524.8	3102.38	3134.28	9985.03	2671.71	3660.65	0	1531.25	25361.3	85295.4	2264.97	68021	62406.4	0
48	12074.5	17282.4	43018.6	20576.2	9729.82	25353.4	43903.8	6507.81	1483.4	71.7774	390644	446328	35745.1	362595	372844	0
72	29524.4	16652.3	108272	79393.8	72016.6	136991	139224	21573.1	4155.11	538091	901843	1065400	742138	910002	918447	0
96	67885.4	13853	1890.14	242815	253916	371264	346174	178630	701903	1045661	1615111	1657746	1342540	1489668	1629937	895367
120	145955	15376.3	673495	619822	529350	674659	654705	339316	1097125	1511025	2111020	2225617	1825187	1947942	2283701	1205964
144	23.9258	13980.6	1125924	1097356	879855	1154435	1126969	500847	1393749	1871372	2646982	2555187	2245475	2375759	2774491	1406103
168	23.9258	620587	1599966	1626978	1466779	1459043	1608746	710245	1777128	2467403	3104906	2938661	2661449	2799700	3324919	1518442

[truncated: 1 more sheets: ED Fig. 8n]
