# Supplementary material for: Tumour acidosis remodels the glycocalyx to control lipid scavenging and ferroptosis
Source: Nat Cell Biol. 2026 Feb 11;28(3):567–80. doi: 10.1038/s41556-026-01879-y (PMC12992114; doi:10.1038/s41556-026-01879-y)
Supplement: Supplementary file 23 — Source data for each presented plot. [file 41556_2026_1879_MOESM23_ESM.xlsx]

## Sheet: ED Fig. 9b
U3047MG 2D, pH 6.4 LDL
Cytotoxicity normalized to confluency
Fold of Ctrl (at 120 h)
Experiment #	Replicate #	Ctrl	CSi 0.63 mM	DGAT1i 12.5 µM	CSi 0.63 mM + DGAT1i 12.5 µM
1	1	0.939622	1.02882	3.46537	3.90803
	2	1.20553	0.885864	2.62373	5.61889
	3	1.14905	1.7008	1.94501	6.27344
	4	0.755039	1.15504	1.94203	4.46734
	5	0.950768	1.34517	1.67888	5.13704
2	1	1.19009	1.40793	4.39251	5.33068
	2	0.779244	1.57169	2.46402	6.17536
	3	1.01995	1.65534	2.1385	7.52324
	4	1.07913	1.47897	2.41075	6.80396
	5	0.93159	2.64417	2.92355	7.71542
3	1	1.09412	1.6733	2.29625	3.94181
	2	0.953227	1.46601	1.68808	4.25377
	3	1.03668	1.29349	2.16058	4.77513
	4	0.942401	1.4566	1.53367	3.65991
	5	0.973575	1.46043	1.43381	5.37038
4	1	1.23347	1.30479	2.66755	4.27669
	2	1.00668	1.28903	2.18661	5.63774
	3	0.957759	1.87809	1.99371	4.61793
	4	0.851	1.68329	1.83393	4.74701
	5	0.951096	2.34699	1.51722	4.82515

## Sheet: ED Fig. 9c
U87MG 2D, pH 7.4 LDL						U87MG 2D, pH 6.4 SF
Cytotoxicity normalized to confluency						Cytotoxicity normalized to confluency
Fold of LDL Ctrl pH 6.4						Fold of LDL Ctrl pH 6.4
Replicate #	Ctrl	CSi 2.5 mM	DGAT1i 20 µM	CSi 2.5 mM + DGAT1i 20 µM		Experiment #	Replicate #	Ctrl	CSi 2.5 mM	DGAT1i 20 µM	CSi 2.5 mM + DGAT1i 20 µM
1	1.46223	2.44158	3.96348	2.87623		1	1	0.816437	1.22571	0.446106	2.03911
2	1.82699	1.43835	3.11017	2.31496			2	0.59219	0.812209	0.527607	2.05372
3	1.79166	1.0028	2.6755	2.90905			3	0.819587	0.960396	0.460327	2.45696
4	1.6117	1.29207	2.43141	2.28575		2	1	0.714169	2.11609	0.576638	6.58021
							2	2.62512	2.59802	1.74341	5.27347

## Sheet: ED Fig. 9d
U87MG 2D, AA							U87MG 2D, NA
Cytotoxicity normalized to confluency							Cytotoxicity normalized to confluency
Fold of AA siCtrl							Fold of AA siCtrl
		Ctrl		DGAT1i 50 µM					Ctrl		DGAT1i 50 µM
Experiment #	Replicate #	siCtrl	siRNA #1	siCtrl	siRNA #1		Experiment #	Replicate #	siCtrl	siRNA #1	siCtrl	siRNA #1
1	1	0.552832	1.91924	6.16594	11.2596		1	1	0.263958	1.21929	3.2251	5.27772
	2	1.54538	0.985074	4.8866	10.9633			2	0.394853	0.839616	2.85647	3.40795
	3	1.22316	2.85176	5.18895	14.2332			3	0.669887	0.476162	2.04738	1.27695
	4	0.854936	1.33886	13.6873	18.6506			4	0.714802	0.860837	4.41558	4.87247
	5	1.15156	1.99132	11.7598	25.6668			5	0.459586	0.807028	6.19438	5.60953
	6	0.672125	1.56081	8.86297	23.7695			6	0.345284	0.384753	5.07923	1.97687
2	1	0.815531	1.90881	22.0181	40.0403		2	1	0.462152	1.31854	3.61225	6.24696
	2	1.37353	2.9546	21.9083	42.6205			2	0.480787	0.840028	2.15168	6.14808
	3	1.41859	2.58122	24.2966	47.9715			3	0.669554	0.712417	3.99881	6.00899
	4	0.855087	3.07113	32.5473	60.5468			4	1.30552	1.24187	4.49054	7.80496
	5	0.878789	1.91834	36.2728	47.7035			5	0.741889	1.42624	3.79886	11.171
	6	0.658473	2.00588	37.2976	56.2251			6	0.347251	0.844629	4.19323	6.71004

## Sheet: ED Fig. 9f
U3047MG 3D
Cytotoxicity
% of spheroid
Time (h)	Ctrl								CSi 2.5mM								DGAT1i 80 µM								CSi 2.5mM + DGAT1i 80 µM
0	0	0	0	0	0	0	0	0	0	0	0	0	0	0	0	0	0	0	0	0	0	0	0	0	0	0	0	0	0	0	0	0
48	70.7618	70.6461	73.6637	70.962	60.3102	35.9673	46.3064	66.069	26.4139	42.2742	69.4155	67.3326	45.1023	40.7763	15.5401	80.8028	81.4101	77.9083	75.4202	78.6281	87.7231	77.6357	80.462	64.8678	100.14	101.199	98.2631	102.802	97.3888	93.3562	91.3159	80.1525
72	50.9669	48.163	54.49	54.5353	49.4247	10.7192	7.83702	40.7848	4.06869	16.8041	44.9273	51.8435	9.18601	7.44541	0.204094	49.737	67.7073	62.7929	59.3213	65.6215	74.8743	54.5463	58.0225	34.4304	101.121	99.9161	94.4019	102.043	96.0596	91.0446	88.0149	69.9856
96	20.8781	18.2171	29.8577	31.313	40.7418	4.06036	0.350199	28.7436	4.44497	8.13958	20.7451	31.1489	2.21395	0.352777	0.038476	28.8919	58.5966	53.4013	51.5925	55.2834	61.5743	37.8903	41.2276	27.3697	95.9698	96.7926	90.8986	100.103	98.1372	93.6129	89.8067	63.4269
U3047MG 3D
Spheroid size
Fold of t=0
Time (h)	Ctrl								CSi 2.5mM								DGAT1i 80 µM								CSi 2.5mM + DGAT1i 80 µM
96	1.21576	1.18796	1.15795	1.20158	1.20113	1.59483	1.55767	1.61043	0.865721	0.833994	0.872302	0.925573	1.11252	1.50297	1.55496	1.54512	1.01567	1.02992	1.06141	1.15572	1.20094	1.57999	1.56288	1.58223	0.941853	0.90878	0.356267	0.706558	0.727704	0.684864	0.723263	1.08261

## Sheet: ED Fig. 9g
U3047MG 2D, pH 6.4 LDL							U3054MG 2D, pH 6.4 LDL
Oxidized/Reduced Bodipy per cell							Oxidized/Reduced Bodipy per cell
Fold of Ctrl							Fold of Ctrl
Experiment #	Replicate #	Ctrl	CSi 0.63mM	DGAT1i 12.5 µM	CSi 0.63mM + DGAT1i 12.5 µM		Experiment #	Replicate #	Ctrl	CSi 0.63mM	DGAT1i 25 µM	CSi 0.63mM + DGAT1i 25 µM
1	1	0.67	1.48	2.43	4.82		1	1	0.57	0.86	2.01	3.86
	2	1.19	1.87	2.9	4.07			2	0.68	0.98	1.97	2.18
	3	1.14	1.95	3.88	6.42			3	1.17	0.68	1.81	2.22
	4			3.22	6.28			4	1.58	1.05	3.27	2.17
2	1	1.03	0.48	0.95	1.5		2	1	1.07	0.56	0.28	2.13
	2	0.87	0.64	0.96	1.89			2	1.03	1.11	1.06	1.37
	3	0.83	0.26	1.01	2.92			3	1.01	0.79	1.39	1.17
	4	1.27	2.45					4	0.89	1	1.54	1.32
3	1	0.73568	0.719107	1.39564	1.41656
	2	0.957277	0.766253	1.12202	1.98581
	3	0.828885	0.829333	1.44684	1.92352
	4	1.47816	0.996	1.31671	2.35052

## Sheet: ED Fig. 9h
U87MG 2D, pH 6.4 LDL
Oxidized/Reduced Bodipy per cell
Fold of Ctrl
Experiment #	Replicate #	Ctrl	CSi 2.5mM	DGAT1i 20 µM	CSi 2.5mM + DGAT1i 20 µM	CSi 2.5mM + DGAT1i 20 µM + α-Toco 0.25 µM
1	1	1.08	1.16	1.37	1.43
	2	0.95	1.11	1.41	1.65
	3	0.98	1.37	1.45	1.92
2	1	1		1.24	1.61	1.18
	2	1.03		1.31	1.53	1.22
	3	0.97		0.95	1.63	1.38
3	1	0.99	0.49		1.51	1.04
	2	1.01	0.55		1.4	1.21
	3	0.99	0.56		1.78	1.18

## Sheet: ED Fig. 9i
U87MG 2D, pH 6.4 LDL
Cytotoxicity normalized to confluency
Fold of Ctrl (at 120 h)
Experiment #	Replicate #	Ctrl	CSi 2.5mM	DGAT1i 20 µM	CSi 2.5mM + DGAT1i 20 µM	CSi 2.5mM + DGAT1i 20 µM + α-Toco 0.25 µM
1	1	0.705529	1.51633	12.7132	34.8592	22.3173
	2	1.21168	1.15073	10.2764	43.5088	27.5463
	3	1.13498	0.982863	13.3053	46.167	37.9974
	4	0.947808	1.07179	11.6171	44.5502	35.2967
2	1	0.646028	1.38923	10.9391	26.3147	30.1403
	2	1.16601	2.8861	10.3496	37.5902	21.3617
	3	0.98036	3.59231	10.0818	57.4952	13.1933
	4	1.2076	5.90566	12.9663	57.6715	15.7138

## Sheet: ED Fig. 9j
U87MG 3D								U3054MG 3D
Cytotoxicity								Cytotoxicity
% of spheroid at 120h								% of spheroid at 120h
Experiment #	Spheroid #	Ctrl	CSi 2.5mM	DGAT1i 80 µM	CSi 2.5mM + DGAT1i 80 µM	CSi 2.5mM + DGAT1i 80 µM+ α-Toco 50 µM		Experiment #	Spheroid #	Ctrl	CSi 2.5mM	DGAT1i 80 µM	CSi 2.5mM + DGAT1i 80 µM	CSi 2.5mM + DGAT1i 80 µM+ α-Toco 50 µM
1	1	0	8.57767	10.8632	100.76	11.8004		1	1	29.9196	52.4627	77.4827	92.0784	35.0731
	2	0	11.3749	5.50649	98.7349	21.2469			2	33.3076	50.1768	33.6817	67.5225	40.5801
	3	0	9.43514	2.14453	96.4822	19.6233			3	37.4583	55.0865	64.9759	82.1875	36.2171
	4	0	0	3.04132	105.281	12.9303			4	35.9528	60.2021	38.1065	89.6503	36.0872
2	1	0	7.48141	0	68.0585	0		2	1	17.2172	31.783	37.7604	54.8124	0.113318
	2	0	0	7.85013	64.301	97.4766			2	26.8858	35.3293	36.9534	67.2056	0
	3	0	0	0	69.7381	0			3	23.2541	33.4154	37.1577	44.1011	0.027368
	4	0	0	0	47.3805	0
3	1	0.437	0.096705	1.999	52.196	2.345
	2	0	1.32789	4.05	58.808	1.407
	3	0	0	0.227	69.35	1.797
	4	0	0	0.688	37.644	3.487
