# Supplementary material for: Tumour acidosis remodels the glycocalyx to control lipid scavenging and ferroptosis
Source: Nat Cell Biol. 2026 Feb 11;28(3):567–80. doi: 10.1038/s41556-026-01879-y (PMC12992114; doi:10.1038/s41556-026-01879-y)
Supplement: Supplementary file 25 — Source data for each presented plot. [file 41556_2026_1879_MOESM25_ESM.xlsx]

## Sheet: ED Fig. 10a
U3047MG 2D, pH 6.4 LDL
Cytotoxicity normalized to confluency
Fold of Ctrl
Time (h)	Ctrl										CSi 0.63 mM										DGAT1i 12.5 µM										CSi 0.63 mM + DGAT1i 12.5 µM										CSi 0.63 mM + DGAT1i 12.5 µM, Fer-1 1 µM
0	1.07347	0.829665	1.1559	0.920814	1.02016	1.29474	0.85534	0.988053	0.956335	0.905528	0.936108	0.774438	1.45764	0.873929	0.959578	0.847094	1.00418	1.106	0.82255	1.10661	0.951944	0.818344	0.807554	0.849134	0.719332	1.07864	1.24341	0.810205	0.851136	0.786548	0.887466	1.04406	1.52122	0.99233	1.02462	0.931299	0.902117	1.23273	1.06427	1.07678	1.41416	1.24067	1.27305	1.14669	1.11814	1.22999	1.13581	1.18749	1.26475
24	1.1009	0.811791	1.192	0.947876	0.947441	1.2589	0.784195	0.983672	1.04368	0.929555	0.820364	0.672245	1.30314	0.835762	0.866026	0.942774	0.860548	0.823037	0.740305	0.967056	1.33705	1.31759	1.29501	1.27872	1.11918	1.76617	1.36011	1.1092	1.2363	1.22381	1.08418	1.35685	1.68284	1.12515	1.25226	1.11598	1.29846	1.65591	1.27155	1.38871	1.54567	1.19672	1.22783	1.08249	1.06346	1.0055	1.12062	1.14709	1.06856
48	0.958662	0.931305	1.22058	0.877343	1.01211	1.19034	0.766993	1.02372	1.09598	0.922967	0.933906	0.720116	1.39475	0.917343	0.977362	1.12887	1.0757	1.096	0.89858	1.23783	1.5343	1.47499	1.31574	1.39358	1.15678	2.2186	1.47721	1.42798	1.52542	1.71163	1.68602	2.37069	2.69353	1.78219	2.15315	1.93558	2.18489	2.99327	2.15697	3.2202	1.83119	1.27432	1.30696	1.11651	1.10011	1.06969	1.24642	1.1879	1.24377
72	0.928915	1.12953	1.16006	0.83887	0.942619	1.15677	0.762404	1.05659	1.09384	0.930404	0.907204	0.75566	1.4407	0.950105	1.09897	1.22974	1.15509	1.16358	1.07177	1.65218	2.1368	1.6846	1.48151	1.4705	1.38748	2.81716	1.82202	1.69758	1.81893	2.10357	2.26828	3.52956	4.07053	2.65562	3.18602	2.89262	3.3689	4.45891	3.94374	5.00514	2.0431	1.47019	1.51323	1.23631	1.27276	1.30608	1.41094	1.37325	1.42067
96	0.927913	1.16341	1.14668	0.805316	0.956684	1.19319	0.775818	1.04017	1.08008	0.910741	0.99838	0.807764	1.59457	1.02749	1.23152	1.33228	1.35395	1.42037	1.32373	2.12605	2.76218	2.10311	1.69912	1.76228	1.52717	3.56796	2.20301	1.91295	2.20666	2.49143	3.14959	4.85039	5.56899	3.81354	4.42604	3.96788	4.66247	6.64945	5.57759	6.50967	2.41221	1.76056	1.72839	1.33829	1.4938	1.55126	1.66487	1.52829	1.5553
120	0.939622	1.20553	1.14905	0.755039	0.950768	1.19009	0.779244	1.01995	1.07913	0.93159	1.02882	0.885864	1.7008	1.15504	1.34517	1.40793	1.57169	1.65534	1.47897	2.64417	3.46537	2.62373	1.94501	1.94203	1.67888	4.39251	2.46402	2.1385	2.41075	2.92355	3.90803	5.61889	6.27344	4.46734	5.13704	5.33068	6.17536	7.52324	6.80396	7.71542	2.74874	1.95301	1.81388	1.55875	1.68946	1.80175	2.05796	1.82009	1.94041
[truncated: 11 more columns]

## Sheet: ED Fig. 10b
U87MG 2D, pH 6.4 LDL								U87MG 2D, pH 6.4 LDL
Cytotoxicity normalized to confluency								Confluency at 120 h
Fold of Ctrl at 120 h								Fold of t=0
Experiment #	Replicate #	Ctrl	CSi 2.5mM + DGAT1i 20 µM					Experiment #	Replicate #	Ctrl	CSi 2.5mM + DGAT1i 20 µM
				Nec-1s 1 µM	3-MA 20 µM	QVD 20 µM						Nec-1s 1 µM	3-MA 20 µM	QVD 20 µM
1	1	0.475159	31.5466	31.5692	38.8749	1.24541		1	1	2.49926	1.26376	1.14328	1.31336	0.810063
	2	1.32274	26.0802	35.5846	44.0497	1.03242			2	2.26779	1.37292	1.22915	1.33403	0.818559
	3	1.24554	21.0849	36.545	35.7899	23.7359			3	2.20417	1.33614	1.24176	1.36766	0.93853
	4	0.956559	6.30167	30.2209	23.5951	0.714769			4	2.14982	1.59273	1.25544	1.32488	0.910987
2	1	0.700919	51.3334	35.4881	22.7612	3.05307		2	1	1.77283	1.11578	1.07671	1.73849	0.826313
	2	0.677726	13.4655	19.6548	32.6802	36.1686			2	1.51423	1.65122	1.57119	1.69484	1.06329
	3	1.87286	27.3041	24.3838	23.497	3.01317			3	1.45059	1.55267	1.58654	1.58588	1.19153
	4	0.748492	17.2737	29.3515	34.8965	0.940749			4	1.48948	1.59066	1.52456	1.22106	1.20971

## Sheet: ED Fig. 10c
U3054MG 2D, pH 6.4 LDL								U3054MG 2D, pH 6.4 LDL
Cytotoxicity normalized to confluency								Confluency at 120 h
Fold of Ctrl at 120 h								Fold of t=0
Experiment #	Replicate #	Ctrl	CSi 0.63 mM + DGAT1i 25 µM					Experiment #	Replicate #	Ctrl	CSi 0.63 mM + DGAT1i 25 µM
				Nec-1s 5 µM	3-MA 10 µM	QVD 20 µM						Nec-1s 5 µM	3-MA 10 µM	QVD 20 µM
1	1	1.44623	4.02877	3.48224	3.53932	0.51474		1	1	1.77084	0.969792	1.06626	1.30369	1.02993
	2	0.830404	3.80504	3.27826	2.19606	0.613482			2	1.72889	0.970486	1.07715	1.32046	0.984404
	3	0.821534	3.55748	3.77889	2.05108	0.595342			3	1.84173	1.00659	1.02524	1.24356	1.00008
	4	0.901833	5.36044	6.08216	2.58031	0.736303			4	1.7261	1.03729	0.918575	1.39512	0.869978
2	1	0.933229	2.19844	2.17535	2.22284	0.204267		2	1	1.96207	0.856188	0.891545	0.826884	0.807275
	2	1.06714	1.83647	1.63398	2.05813	0.313718			2	1.52664	0.878417	0.965241	0.888629	0.764924
	3	0.993748	1.92311	1.77966	1.89412	0.1937			3	1.57264	0.912009	0.941242	0.922618	0.815272
	4	1.00588	2.23822	1.90135	2.02447	0.343061			4	1.71951	0.86177	1.03534	0.897463	0.783924

## Sheet: ED Fig. 10d
U3047MG 2D, pH 6.4 LDL								U3047MG 2D, pH 6.4 LDL
Cytotoxicity normalized to confluency								Confluency at 120 h
Fold of Ctrl at 120 h								Fold of t=0
Experiment #	Replicate #	Ctrl	CSi 0.63 mM + DGAT1i 12.5 µM					Experiment #	Replicate #	Ctrl	CSi 0.63 mM + DGAT1i 12.5 µM
				Nec-1s 5 µM	3-MA 10 µM	QVD 20 µM						Nec-1s 5 µM	3-MA 10 µM	QVD 20 µM
1	1	1.20384	4.59958	7.31839	2.80524	1.02518		1	1	3.14128	1.43454	1.35766	2.42856	1.50071
	2	0.940508	2.69088	4.5441	2.18173	0.530802			2	3.2822	1.73862	1.46068	2.69225	1.78532
	3	0.942967	3.20695	4.8363	1.75446	0.80653			3	3.29214	1.73819	1.37054	2.60464	1.85699
	4	0.912687	3.51327	4.08543	4.75021	1.0444			4	3.39458	1.75856	1.6304	2.26073	1.77626
2	1	0.72917	3.14013	3.80772	2.25718	2.1293		2	1	3.28958	2.44561	2.41182	1.32644	1.29591
	2	0.732725	2.38855	2.40057	1.80955	0.711095			2	3.28441	2.43533	2.48976	1.29064	1.62587
	3	0.938143	2.53259	3.20671	2.14832	0.897309			3	2.99941	2.14824	2.17305	1.3818	1.42955
	4	1.59996	2.97755	3.65982	1.89133	2.06334			4	3.1545	1.95161	2.19211	1.50522	1.34201

## Sheet: ED Fig. 10e
U87MG 2D, pH 6.4 LDL
Mitotracker area/cell
Fold of Ctrl
Area #	Ctrl	CSi 2.5 mM	DGAT1i 20 µM	CSi 2.5 mM + DGAT1i 20 µM	CSi 2.5 mM + DGAT1i 20 µM + Fer-1 1 µM
1	1.21677	2.29603	0.520175	0.107991	0.511095
2	1.93023	3.48102	1.28734	0.350243	0.640165
3	0.493453	2.17773	0.413481	0.183877	1.08575
4	1.05073	4.15426	1.39319	0.136638	0.370256
5	0.62888	2.98095	1.12967	0.443641	0.324947
6	0.256845	2.03919	0.552605	0.396942	1.55274
7	1.3963		0.542227	0.533925	0.572063
8	0.804779		1.29784	0.096511	0.705674
9	1.7084		1.14542	0.119342	0.257956
10	1.3605		0.453369	0.61954	2.00027
11	0.440181		0.872827	0.230901	1.93412
12	0.712938		0.438452	0.143016	1.28941

## Sheet: ED Fig. 10f
U87MG 2D, pH 6.4 SF				U87MG 2D, pH 6.4 SF
Mitotracker area/cell				MitoSOX area/cell
Fold of pH 6.4 LDL Ctrl				Fold of pH 6.4 LDL Ctrl
Area #	Ctrl	CSi 2.5 mM + DGAT1i 20 µM		Area #	Ctrl	CSi 2.5 mM + DGAT1i 20 µM
1	1.64809	0.712716		1	2.53004	0.834915
2	1.97537	0.918414		2	2.46679	4.02277
3	3.67366	1.87315		3	1.18069	4.87937
4	0.806114	0.866155		4	0.813229	2.8463
5	2.45792	1.05592		5	1.51803	1.17647
6	1.08478	0.843176
7	1.36692	1.54885
8	1.27566	1.41654
9	6.13314	1.57109
10	1.82904	2.98095
11	4.3683	1.81867
12	1.81867	1.41264

## Sheet: ED Fig. 10g
U87MG 2D, pH 7.4 LDL
MitoSOX area/cell
Fold of pH 6.4 LDL Ctrl
Area #	Ctrl	CSi 2.5 mM + DGAT1i 20 µM
1	1.81474	2.07399
2	2.90359	6.35161
3	0.680529	1.5555
4	5.98866	0.777747
5	1.81474	0.777747
6	1.81474	1.20983
7	1.45179	0.604915
8	2.82294	1.63327
9	0.837574	0.362949
10	1.64977	0.907372
